# Supplementary material for: K9Y3[Si12O32]F2
Source: Acta Crystallogr Sect E Struct Rep Online. 2014 Jan 25;70(Pt 2):i11. doi: 10.1107/S1600536814001470 (PMC3998244; doi:10.1107/S1600536814001470)
Supplement: Supplementary file 1 [file e-70-00i11-sup1.cif]

##############################################################################
#                                                                            #
# This CIF contains the data in a paper accepted for publication in          #
# Acta Crystallographica Section E. It conforms to the requirements of       #
# Notes for Authors for Acta Crystallographica Section E, and has been       #
# peer reviewed under the auspices of the IUCr Commission on Journals.       #
#                                                                            #
# Full details of the Crystallographic Information File format               #
# are given in the paper "The Crystallographic Information File (CIF):       #
# a New Standard Archive File for Crystallography" by S. R. Hall, F. H.      #
# Allen and I. D. Brown [Acta Cryst. (1991), A47, 655-685].                  #
#                                                                            #
# The current version of the core CIF dictionary is obtainable from          #
# ftp://ftp.iucr.org/pub/cif_core.dic.                                       #
#                                                                            #
# Software is freely available for graphical display of the structure(s)     #
# in this CIF. For information consult the CIF software page                 #
# http://www.iucr.org/resources/cif/software.                                #
#                                                                            #
# This file may be used for bona fide research purposes within the           #
# scientific community so long as proper attribution is given to the journal # 
# article from which it was obtained.                                        #
#                                                                            #
##############################################################################
data_global
_audit_creation_method     'WinGX routine CIF_UPDATE'
_audit_conform_dict_name     cif_core.dic
_audit_conform_dict_version     2.4
_journal_date_recd_electronic     2013-12-06
_journal_date_accepted     2014-01-21
_journal_name_full     'Acta Crystallographica, Section E'
_journal_year     2014
_journal_volume     70
_journal_issue      2
_journal_page_first     i11
_journal_page_last     i11
_journal_paper_category     QI
_journal_paper_doi     10.1107/S1600536814001470
_journal_coeditor_code     WM2792
_publ_contact_author_name     'Volker Kahlenberg'
_publ_contact_author_address
;
University of Innsbruck, Institute of Mineralogy & Petrography, Innrain 52,
A-6020 Innsbruck, Austria
;
_publ_contact_author_email     'volker.kahlenberg@uibk.ac.at'
_publ_contact_author_fax     ?
_publ_contact_author_phone     '0043-512-507-5503'
_publ_section_title
;
K~9~Y~3~[Si~12~O~32~]F~2~
;
_publ_section_title_footnote     .
loop_
    _publ_author_name
    _publ_author_footnote
    _publ_author_address
    'Kahlenberg, Volker' .
;
University of Innsbruck, Institute of Mineralogy & Petrography, Innrain 52,
A-6020 Innsbruck, Austria
;
    'Manninger, Tanja' .
;
University of Innsbruck, Institute of Mineralogy & Petrography, Innrain 52,
A-6020 Innsbruck, Austria
;
_publ_section_synopsis     .
data_I
_audit_creation_method     'WinGX routine CIF_UPDATE'
_audit_conform_dict_name     cif_core.dic
_audit_conform_dict_version     2.4
_chemical_name_systematic
;
Nonapotassium triyttrium dodecasilicate
difluoride
;
_chemical_formula_sum     'F2 K9 O32 Si12 Y3'
_chemical_formula_structural     'K9 Y3 [Si12 O32] F2'
_chemical_formula_weight     1505.71
_symmetry_cell_setting     triclinic
_symmetry_space_group_name_H-M     'P -1'
_symmetry_space_group_name_Hall     '-P 1'
loop_
    _symmetry_equiv_pos_as_xyz
    'x, y, z'
    '-x, -y, -z'
_cell_length_a     6.8187(3)
_cell_length_b     11.3345(4)
_cell_length_c     11.3727(5)
_cell_angle_alpha     87.846(3)
_cell_angle_beta     89.747(4)
_cell_angle_gamma     80.524(3)
_cell_volume     866.35(6)
_cell_formula_units_Z     1
_cell_measurement_reflns_used     4373
_cell_measurement_theta_min     3.0132
_cell_measurement_theta_max     29.3225
_cell_measurement_temperature     298(2)
_exptl_crystal_description     'fragment'
_exptl_crystal_colour     colourless
_exptl_crystal_size_max     0.12
_exptl_crystal_size_mid     0.09
_exptl_crystal_size_min     0.05
_exptl_crystal_density_diffrn     2.886
_exptl_crystal_density_method     'not measured'
_exptl_crystal_F_000     730
_exptl_absorpt_coefficient_mu     6.604
_exptl_absorpt_correction_type     multi-scan
_exptl_absorpt_process_details
;
(CrysAlis Pro; Oxford Diffraction, 2006)
;
_exptl_absorpt_correction_T_min     0.80053
_exptl_absorpt_correction_T_max     1
_exptl_special_details     ?
_diffrn_ambient_temperature     298(2)
_diffrn_radiation_type     MoK\a
_diffrn_radiation_wavelength     0.71073
_diffrn_radiation_monochromator     graphite
_diffrn_measurement_device_type     'Oxford Diffraction Xcalibur'
_diffrn_measurement_method     '\w scans'
_diffrn_detector_area_resol_mean     10.3575
_diffrn_reflns_number     10508
_diffrn_reflns_av_R_equivalents     0.066
_diffrn_reflns_theta_min     3.27
_diffrn_reflns_theta_max     25.35
_diffrn_reflns_theta_full     25.35
_diffrn_measured_fraction_theta_max     0.896
_diffrn_measured_fraction_theta_full     0.896
_diffrn_reflns_limit_h_min     -8
_diffrn_reflns_limit_h_max     8
_diffrn_reflns_limit_k_min     -13
_diffrn_reflns_limit_k_max     13
_diffrn_reflns_limit_l_min     -13
_diffrn_reflns_limit_l_max     13
_refine_special_details
;
Refinement of <i>F</i>^2^ against ALL reflections. The weighted <i>R</i>-factor
<i>wR</i> and goodness of fit <i>S</i> are based on <i>F</i>^2^, conventional
<i>R</i>-factors <i>R</i> are based on <i>F</i>, with <i>F</i> set to zero for
negative <i>F</i>^2^. The threshold expression of <i>F</i>^2^ >
2\s(<i>F</i>^2^) is used only for calculating <i>R</i>-factors(gt) <i>etc</i>.
and is not relevant to the choice of reflections for refinement.
<i>R</i>-factors based on <i>F</i>^2^ are statistically about twice as large
as those based on <i>F</i>, and <i>R</i>- factors based on ALL data will be
even larger.
;
_reflns_number_total     2842
_reflns_number_gt     2231
_reflns_threshold_expression     >2\s(I)
_refine_ls_structure_factor_coef     Fsqd
_refine_ls_matrix_type     full
_refine_ls_R_factor_all     0.0539
_refine_ls_R_factor_gt     0.0392
_refine_ls_wR_factor_gt     0.0957
_refine_ls_wR_factor_ref     0.0993
_refine_ls_goodness_of_fit_ref     1.078
_refine_ls_restrained_S_all     1.078
_refine_ls_number_reflns     2842
_refine_ls_number_parameters     265
_refine_ls_number_restraints     0
_refine_ls_hydrogen_treatment     noref
_refine_ls_weighting_scheme     calc
_refine_ls_weighting_details
         'calc w=1/[\s^2^(Fo^2^)+(0.0515P)^2^+0.2439P] where P=(Fo^2^+2Fc^2^)/3'
_atom_sites_solution_primary     direct
_atom_sites_solution_secondary     difmap
_refine_ls_shift/su_max     0
_refine_ls_shift/su_mean     0
_refine_diff_density_max     0.865
_refine_diff_density_min     -0.953
_refine_ls_extinction_method     none
loop_
    _atom_type_symbol
    _atom_type_description
    _atom_type_scat_dispersion_real
    _atom_type_scat_dispersion_imag
    _atom_type_scat_source
    F F 0.0171 0.0103 'International Tables Vol C Tables 4.2.6.8 and 6.1.1.4'
    K K 0.2009 0.2494 'International Tables Vol C Tables 4.2.6.8 and 6.1.1.4'
    O O 0.0106 0.006 'International Tables Vol C Tables 4.2.6.8 and 6.1.1.4'
    Si Si 0.0817 0.0704 'International Tables Vol C Tables 4.2.6.8 and 6.1.1.4'
    Y Y -2.7962 3.5667 'International Tables Vol C Tables 4.2.6.8 and 6.1.1.4'
_computing_data_collection
;
CrysAlis PRO (Oxford Diffraction, 2006)
;
_computing_cell_refinement
;
CrysAlis PRO (Oxford Diffraction, 2006)
;
_computing_data_reduction
;
CrysAlis PRO (Oxford Diffraction, 2006)
;
_computing_structure_solution     'SIR2002 (Burla <i>et al.</i>, 2003)'
_computing_structure_refinement     'SHELXL97 (Sheldrick, 2008)'
_computing_molecular_graphics     'ATOMS for Windows (Dowty, 2011)'
_computing_publication_material
                            'publCIF (Westrip, 2010) and WinGX (Farrugia, 2012)'
loop_
    _atom_site_type_symbol
    _atom_site_label
    _atom_site_fract_x
    _atom_site_fract_y
    _atom_site_fract_z
    _atom_site_U_iso_or_equiv
    _atom_site_adp_type
    _atom_site_calc_flag
    _atom_site_refinement_flags
    _atom_site_occupancy
    _atom_site_symmetry_multiplicity
    _atom_site_disorder_assembly
    _atom_site_disorder_group
    K K1 0.2651(3) -0.38667(12) 0.01644(15) 0.0222(4) Uani d . 1 1 . .
    K K2 0.1715(2) -0.19454(12) -0.22364(14) 0.0184(4) Uani d . 1 1 . .
    K K3 0.1624(3) -0.15506(14) 0.21410(15) 0.0277(4) Uani d . 1 1 . .
    K K4 0.5 0 0 0.0334(6) Uani d S 1 2 . .
    K K5 0.0227(2) 0.33078(11) 0.51133(13) 0.0161(3) Uani d . 1 1 . .
    F F1 0.2472(7) -0.1589(3) -0.0048(4) 0.0256(10) Uani d . 1 1 . .
    Y Y1 0 0 0.5 0.0068(2) Uani d S 1 2 . .
    Y Y2 0.48856(9) 0.48851(5) 0.33734(5) 0.00691(17) Uani d . 1 1 . .
    Si Si1 0.5571(3) 0.23257(13) 0.51056(15) 0.0072(4) Uani d . 1 1 . .
    Si Si2 0.3376(3) 0.13524(14) 0.31036(16) 0.0077(4) Uani d . 1 1 . .
    Si Si3 0.6564(3) -0.09115(13) 0.30291(15) 0.0071(4) Uani d . 1 1 . .
    Si Si4 0.6897(3) -0.30506(13) 0.15893(16) 0.0076(4) Uani d . 1 1 . .
    Si Si5 -0.0138(3) -0.51249(14) 0.25833(15) 0.0077(4) Uani d . 1 1 . .
    Si Si6 0.2872(3) -0.66727(14) 0.12015(16) 0.0079(4) Uani d . 1 1 . .
    O O1 0.5290(7) 0.3756(3) 0.5151(4) 0.0115(10) Uani d . 1 1 . .
    O O2 0.4907(6) 0.2083(3) 0.3742(4) 0.0113(10) Uani d . 1 1 . .
    O O3 0.3903(6) 0.1857(3) 0.5954(4) 0.0097(9) Uani d . 1 1 . .
    O O4 0.7743(6) 0.1627(3) 0.5395(4) 0.0107(10) Uani d . 1 1 . .
    O O5 0.1448(7) 0.1240(3) 0.3837(4) 0.0125(10) Uani d . 1 1 . .
    O O6 0.2791(7) 0.2030(3) 0.1831(4) 0.0129(10) Uani d . 1 1 . .
    O O7 0.4575(7) 0.0054(3) 0.2739(4) 0.0132(10) Uani d . 1 1 . .
    O O8 0.6920(7) -0.1638(3) 0.1818(4) 0.0102(10) Uani d . 1 1 . .
    O O9 0.8444(7) -0.0336(3) 0.3338(4) 0.0114(10) Uani d . 1 1 . .
    O O10 0.9033(7) -0.3743(3) 0.2102(4) 0.0139(10) Uani d . 1 1 . .
    O O11 0.6983(7) -0.3156(3) 0.0189(4) 0.0169(11) Uani d . 1 1 . .
    O O12 0.5030(7) -0.3527(3) 0.2148(4) 0.0123(10) Uani d . 1 1 . .
    O O13 0.1635(7) -0.5084(3) 0.3462(4) 0.0114(10) Uani d . 1 1 . .
    O O14 -0.1887(6) -0.5722(3) 0.3149(4) 0.0121(10) Uani d . 1 1 . .
    O O15 0.0686(7) -0.5849(3) 0.1393(4) 0.0131(10) Uani d . 1 1 . .
    O O16 0.4610(7) -0.6045(3) 0.1658(4) 0.0123(10) Uani d . 1 1 . .
loop_
    _atom_site_aniso_label
    _atom_site_aniso_U_11
    _atom_site_aniso_U_22
    _atom_site_aniso_U_33
    _atom_site_aniso_U_12
    _atom_site_aniso_U_13
    _atom_site_aniso_U_23
    K1 0.0222(9) 0.0215(8) 0.0233(10) -0.0056(6) 0.0004(7) 0.0030(6)
    K2 0.0165(9) 0.0192(7) 0.0197(9) -0.0036(6) 0.0005(7) 0.0013(6)
    K3 0.0204(10) 0.0421(10) 0.0197(9) -0.0011(7) 0.0057(8) -0.0068(7)
    K4 0.0395(17) 0.0363(13) 0.0280(15) -0.0195(11) -0.0105(12) 0.0117(10)
    K5 0.0190(9) 0.0132(7) 0.0158(9) -0.0020(6) 0.0035(7) -0.0012(5)
    F1 0.030(3) 0.026(2) 0.022(2) -0.0079(18) 0.004(2) -0.0013(17)
    Y1 0.0038(5) 0.0078(4) 0.0086(5) -0.0007(3) 0.0021(4) -0.0001(3)
    Y2 0.0032(3) 0.0093(3) 0.0082(3) -0.0010(2) 0.0010(2) 0.0001(2)
    Si1 0.0056(10) 0.0072(8) 0.0087(10) -0.0010(6) 0.0009(7) 0.0006(6)
    Si2 0.0053(10) 0.0080(8) 0.0099(9) -0.0017(6) 0.0002(7) -0.0003(6)
    Si3 0.0038(9) 0.0078(8) 0.0101(10) -0.0015(6) 0.0015(7) -0.0010(6)
    Si4 0.0064(10) 0.0076(8) 0.0089(9) -0.0012(6) 0.0010(7) -0.0011(6)
    Si5 0.0035(9) 0.0104(8) 0.0087(9) 0.0002(6) 0.0009(7) -0.0005(6)
    Si6 0.0072(10) 0.0084(8) 0.0081(10) -0.0014(6) 0.0014(7) -0.0006(6)
    O1 0.017(3) 0.006(2) 0.011(3) -0.0005(17) 0.002(2) -0.0002(16)
    O2 0.008(3) 0.014(2) 0.014(3) -0.0057(17) -0.001(2) -0.0002(17)
    O3 0.009(3) 0.012(2) 0.008(2) -0.0029(17) 0.0027(19) -0.0004(17)
    O4 0.005(2) 0.016(2) 0.011(3) -0.0002(17) 0.0034(19) 0.0001(17)
    O5 0.010(3) 0.013(2) 0.016(3) -0.0037(17) 0.000(2) -0.0016(17)
    O6 0.018(3) 0.012(2) 0.010(3) -0.0063(18) 0.001(2) 0.0035(17)
    O7 0.008(3) 0.009(2) 0.021(3) 0.0039(17) -0.001(2) -0.0031(18)
    O8 0.015(3) 0.007(2) 0.008(2) -0.0011(17) 0.003(2) 0.0002(16)
    O9 0.008(3) 0.016(2) 0.011(3) -0.0053(18) -0.0006(19) 0.0005(17)
    O10 0.004(2) 0.012(2) 0.025(3) -0.0003(17) -0.003(2) 0.0032(18)
    O11 0.022(3) 0.014(2) 0.015(3) -0.0024(19) 0.004(2) -0.0052(18)
    O12 0.009(3) 0.010(2) 0.017(3) -0.0022(17) 0.004(2) 0.0013(17)
    O13 0.006(2) 0.017(2) 0.011(3) -0.0028(17) 0.002(2) 0.0005(17)
    O14 0.004(2) 0.013(2) 0.019(3) -0.0020(17) -0.001(2) 0.0021(18)
    O15 0.007(3) 0.018(2) 0.013(3) 0.0015(18) 0.002(2) -0.0040(18)
    O16 0.006(3) 0.017(2) 0.015(3) -0.0054(17) 0.003(2) -0.0045(17)
_geom_special_details
;
All s.u.'s (except the s.u. in the dihedral angle between two l.s. planes) are
estimated using the full covariance matrix. The cell s.u.'s are taken into
account individually in the estimation of s.u.'s in distances, angles and
torsion angles; correlations between s.u.'s in cell parameters are only used
when they are defined by crystal symmetry. An approximate (isotropic)
treatment of cell s.u.'s is used for estimating s.u.'s involving l.s. planes.
;
loop_
    _geom_bond_atom_site_label_1
    _geom_bond_atom_site_label_2
    _geom_bond_site_symmetry_2
    _geom_bond_distance
    _geom_bond_publ_flag
    K1 F1 . 2.567(4) ?
    K1 O16 2_645 2.778(5) ?
    K1 O12 . 2.858(5) ?
    K1 O15 2_545 2.956(5) ?
    K1 O16 . 3.064(5) ?
    K1 O15 . 3.088(5) ?
    K1 O11 . 3.188(5) ?
    K1 O10 1_455 3.289(5) ?
    K1 O11 2_645 3.382(4) ?
    K2 F1 . 2.604(4) ?
    K2 O9 2_655 2.816(4) ?
    K2 O5 2 2.821(5) ?
    K2 O2 2_655 2.851(5) ?
    K2 O14 2_545 2.861(4) ?
    K2 O6 2 3.121(5) ?
    K2 O16 2_645 3.150(5) ?
    K2 O15 2_545 3.317(4) ?
    K3 F1 . 2.554(5) ?
    K3 O9 1_455 2.754(5) ?
    K3 O4 2_656 2.833(5) ?
    K3 O12 . 2.949(5) ?
    K3 O7 . 3.021(4) ?
    K3 O8 1_455 3.248(5) ?
    K3 O10 1_455 3.279(4) ?
    K4 F1 2_655 2.692(4) ?
    K4 F1 . 2.692(4) ?
    K4 O8 2_655 2.893(4) ?
    K4 O8 . 2.893(4) ?
    K4 O7 . 3.129(5) ?
    K4 O7 2_655 3.129(5) ?
    K4 O6 2_655 3.330(4) ?
    K4 O6 . 3.330(4) ?
    K5 O14 1_565 2.756(5) ?
    K5 O4 1_455 2.759(4) ?
    K5 O13 2_556 2.771(4) ?
    K5 O5 . 2.810(4) ?
    K5 O13 1_565 2.842(5) ?
    K5 O3 . 2.907(5) ?
    K5 O10 2_656 3.277(5) ?
    K5 O1 1_455 3.321(5) ?
    Y1 O5 . 2.237(4) ?
    Y1 O5 2_556 2.237(4) ?
    Y1 O9 2_656 2.247(4) ?
    Y1 O9 1_455 2.247(4) ?
    Y1 O4 2_656 2.256(4) ?
    Y1 O4 1_455 2.256(4) ?
    Y2 O14 1_665 2.211(4) ?
    Y2 O13 1_565 2.213(4) ?
    Y2 O12 1_565 2.250(4) ?
    Y2 O16 1_565 2.275(4) ?
    Y2 O1 2_666 2.310(4) ?
    Y2 O1 . 2.345(4) ?
    Si1 O4 . 1.590(5) ?
    Si1 O1 . 1.603(4) ?
    Si1 O3 . 1.631(5) ?
    Si1 O2 . 1.662(5) ?
    Si2 O5 . 1.574(5) ?
    Si2 O2 . 1.625(4) ?
    Si2 O7 . 1.629(4) ?
    Si2 O6 . 1.633(5) ?
    Si3 O9 . 1.578(4) ?
    Si3 O3 2_656 1.613(4) ?
    Si3 O7 . 1.623(4) ?
    Si3 O8 . 1.628(4) ?
    Si4 O12 . 1.584(5) ?
    Si4 O11 . 1.602(5) ?
    Si4 O10 . 1.635(5) ?
    Si4 O8 . 1.635(4) ?
    Si5 O13 . 1.579(5) ?
    Si5 O14 . 1.588(4) ?
    Si5 O10 1_455 1.649(4) ?
    Si5 O15 . 1.657(5) ?
    Si6 O16 . 1.578(4) ?
    Si6 O11 2_645 1.601(5) ?
    Si6 O6 1_545 1.620(4) ?
    Si6 O15 . 1.642(5) ?
    O1 Y2 2_666 2.310(4) ?
    O1 K5 1_655 3.321(5) ?
    O2 K2 2_655 2.851(5) ?
    O3 Si3 2_656 1.613(4) ?
    O4 Y1 1_655 2.256(4) ?
    O4 K5 1_655 2.759(4) ?
    O4 K3 2_656 2.833(5) ?
    O5 K2 2 2.821(5) ?
    O6 Si6 1_565 1.620(4) ?
    O6 K2 2 3.121(5) ?
    O8 K3 1_655 3.248(5) ?
    O9 Y1 1_655 2.247(4) ?
    O9 K3 1_655 2.754(5) ?
    O9 K2 2_655 2.816(4) ?
    O10 Si5 1_655 1.649(4) ?
    O10 K5 2_656 3.277(5) ?
    O10 K3 1_655 3.279(4) ?
    O10 K1 1_655 3.289(5) ?
    O11 Si6 2_645 1.601(5) ?
    O11 K1 2_645 3.382(4) ?
    O12 Y2 1_545 2.250(4) ?
    O13 Y2 1_545 2.213(4) ?
    O13 K5 2_556 2.771(4) ?
    O13 K5 1_545 2.842(5) ?
    O14 Y2 1_445 2.211(4) ?
    O14 K5 1_545 2.756(5) ?
    O14 K2 2_545 2.861(4) ?
    O15 K1 2_545 2.956(5) ?
    O15 K2 2_545 3.317(4) ?
    O16 Y2 1_545 2.275(4) ?
    O16 K1 2_645 2.778(5) ?
    O16 K2 2_645 3.150(5) ?
loop_
    _geom_angle_atom_site_label_1
    _geom_angle_atom_site_label_2
    _geom_angle_atom_site_label_3
    _geom_angle_site_symmetry_1
    _geom_angle_site_symmetry_3
    _geom_angle
    _geom_angle_publ_flag
    O5 Y1 O5 . 2_556 180 ?
    O5 Y1 O9 . 2_656 96.02(15) ?
    O5 Y1 O9 2_556 2_656 83.98(15) ?
    O5 Y1 O9 . 1_455 83.98(15) ?
    O5 Y1 O9 2_556 1_455 96.02(15) ?
    O9 Y1 O9 2_656 1_455 180 ?
    O5 Y1 O4 . 2_656 94.15(15) ?
    O5 Y1 O4 2_556 2_656 85.85(15) ?
    O9 Y1 O4 2_656 2_656 93.05(15) ?
    O9 Y1 O4 1_455 2_656 86.95(15) ?
    O5 Y1 O4 . 1_455 85.85(15) ?
    O5 Y1 O4 2_556 1_455 94.15(15) ?
    O9 Y1 O4 2_656 1_455 86.95(15) ?
    O9 Y1 O4 1_455 1_455 93.05(15) ?
    O4 Y1 O4 2_656 1_455 180.0000(10) ?
    O14 Y2 O13 1_665 1_565 162.32(14) ?
    O14 Y2 O12 1_665 1_565 90.23(16) ?
    O13 Y2 O12 1_565 1_565 100.81(16) ?
    O14 Y2 O16 1_665 1_565 84.41(16) ?
    O13 Y2 O16 1_565 1_565 83.37(16) ?
    O12 Y2 O16 1_565 1_565 82.65(15) ?
    O14 Y2 O1 1_665 2_666 103.85(16) ?
    O13 Y2 O1 1_565 2_666 90.94(16) ?
    O12 Y2 O1 1_565 2_666 85.09(15) ?
    O16 Y2 O1 1_565 2_666 165.26(15) ?
    O14 Y2 O1 1_665 . 84.94(16) ?
    O13 Y2 O1 1_565 . 90.07(16) ?
    O12 Y2 O1 1_565 . 156.35(15) ?
    O16 Y2 O1 1_565 . 119.73(14) ?
    O1 Y2 O1 2_666 . 73.70(14) ?
    O4 Si1 O1 . . 115.9(2) ?
    O4 Si1 O3 . . 111.7(2) ?
    O1 Si1 O3 . . 108.3(2) ?
    O4 Si1 O2 . . 110.8(2) ?
    O1 Si1 O2 . . 104.0(2) ?
    O3 Si1 O2 . . 105.4(2) ?
    O5 Si2 O2 . . 114.3(2) ?
    O5 Si2 O7 . . 112.2(2) ?
    O2 Si2 O7 . . 109.0(2) ?
    O5 Si2 O6 . . 110.5(3) ?
    O2 Si2 O6 . . 107.2(2) ?
    O7 Si2 O6 . . 102.9(2) ?
    O9 Si3 O3 . 2_656 111.7(2) ?
    O9 Si3 O7 . . 114.3(2) ?
    O3 Si3 O7 2_656 . 109.8(2) ?
    O9 Si3 O8 . . 110.7(2) ?
    O3 Si3 O8 2_656 . 106.9(2) ?
    O7 Si3 O8 . . 102.9(2) ?
    O12 Si4 O11 . . 112.3(3) ?
    O12 Si4 O10 . . 114.1(2) ?
    O11 Si4 O10 . . 106.7(3) ?
    O12 Si4 O8 . . 113.3(2) ?
    O11 Si4 O8 . . 105.2(2) ?
    O10 Si4 O8 . . 104.5(2) ?
    O13 Si5 O14 . . 113.5(2) ?
    O13 Si5 O10 . 1_455 107.8(2) ?
    O14 Si5 O10 . 1_455 110.8(2) ?
    O13 Si5 O15 . . 110.3(2) ?
    O14 Si5 O15 . . 109.2(2) ?
    O10 Si5 O15 1_455 . 104.9(2) ?
    O16 Si6 O11 . 2_645 111.4(3) ?
    O16 Si6 O6 . 1_545 114.0(2) ?
    O11 Si6 O6 2_645 1_545 107.7(2) ?
    O16 Si6 O15 . . 111.7(2) ?
    O11 Si6 O15 2_645 . 104.5(2) ?
    O6 Si6 O15 1_545 . 106.9(2) ?
    Si2 O2 Si1 . . 137.7(3) ?
    Si3 O3 Si1 2_656 . 147.0(3) ?
    Si6 O6 Si2 1_565 . 137.6(3) ?
    Si3 O7 Si2 . . 142.8(3) ?
    Si3 O8 Si4 . . 129.8(3) ?
    Si4 O10 Si5 . 1_655 134.1(3) ?
    Si4 O11 Si6 . 2_645 177.1(3) ?
    Si6 O15 Si5 . . 127.5(3) ?
