# Supplementary material for: K9Y3[Si12O32]F2
Source: Acta Crystallogr Sect E Struct Rep Online. 2014 Jan 25;70(Pt 2):i11. doi: 10.1107/S1600536814001470 (PMC3998244; doi:10.1107/S1600536814001470)
Supplement: Supplementary file 2 [file e-70-00i11-Isup2.hkl]

#
# h,k,l, Fc-squared, Fo-squared, sigma(Fo-squared) and status flag
#
data_I
_shelx_title '[K9F2][Y3Si12O32]'
_shelx_refln_list_code          4
_shelx_F_calc_maximum      220.50
_exptl_crystal_F_000       730.00
_reflns_d_resolution_high  0.8301
 
loop_
 _symmetry_equiv_pos_as_xyz
 'x, y, z'
 '-x, -y, -z'
 
_cell_length_a     6.8187
_cell_length_b    11.3345
_cell_length_c    11.3727
_cell_angle_alpha  87.846
_cell_angle_beta   89.747
_cell_angle_gamma  80.524
 
_shelx_F_squared_multiplier     1.000
 
loop_
 _refln_index_h
 _refln_index_k
 _refln_index_l
 _refln_F_squared_calc
 _refln_F_squared_meas
 _refln_F_squared_sigma
 _refln_observed_status
  -7   1   0     1167.75     1209.11    220.02 o
  -6   1   0       27.08       52.77    124.57 o
  -5   1   0     1957.41     1739.16    251.62 o
  -4   1   0     1106.75     1276.23    149.92 o
  -3   1   0     3467.80     4009.80    292.28 o
  -2   1   0    22021.52    23037.58   1049.14 o
  -1   1   0     3556.72     3800.00    121.92 o
   1   1   0      124.84      159.66     18.85 o
   2   1   0      230.63      123.90     57.15 o
  -7   2   0     1765.27     1444.46    264.93 o
  -6   2   0     4310.88     4875.06    444.44 o
  -5   2   0      879.09      913.31     77.71 o
  -4   2   0     5786.81     6008.65    467.13 o
  -3   2   0     2426.30     2863.07     58.83 o
  -2   2   0     3499.91     3419.11     60.20 o
  -1   2   0      100.70       92.31     23.09 o
   0   2   0     1121.04     1128.42     27.62 o
   1   2   0      333.13      405.93     29.47 o
   2   2   0    48618.12    48553.54    753.80 o
   3   2   0      943.58     1026.59     41.21 o
   4   2   0     2200.56     2079.54    249.86 o
   5   2   0      893.45      932.56     77.71 o
   6   2   0     2544.14     2138.66    193.61 o
  -7   3   0     4371.84     3875.37    224.24 o
  -6   3   0     1712.38     1780.84    123.16 o
  -5   3   0      608.11      678.03     75.47 o
  -4   3   0      321.71      391.42     47.46 o
  -3   3   0    28145.68    29454.77    426.27 o
  -2   3   0     1440.51     1865.43     52.32 o
  -1   3   0     2247.16     2090.34     35.14 o
   0   3   0     3199.00     3305.17     35.10 o
   1   3   0     1332.91     1281.81     38.30 o
   2   3   0     1349.25     1589.90     36.97 o
   3   3   0     1555.52     1449.36     42.70 o
   4   3   0     2563.45     2882.16     62.57 o
   5   3   0      291.63      334.86     73.35 o
   6   3   0     1344.34     1249.42    126.95 o
   7   3   0      666.19      661.66    131.95 o
   8   3   0      364.90      330.03    144.03 o
  -7   4   0     1671.40     1709.61    189.79 o
  -6   4   0     1641.28     1554.18    120.04 o
  -5   4   0       15.45       27.09     67.42 o
  -4   4   0     4433.57     4607.43    164.26 o
  -3   4   0     6034.63     6457.52    162.91 o
  -2   4   0    27489.35    28580.45    401.58 o
  -1   4   0     5048.97     5015.74    123.47 o
   0   4   0      123.17      201.48     22.97 o
   1   4   0    20562.89    20527.91    307.78 o
   2   4   0    12980.02    12726.32    187.90 o
   3   4   0      186.56      147.83     30.97 o
   4   4   0     5651.83     5915.65    115.65 o
   5   4   0     1088.84     1100.95     83.10 o
   6   4   0     2652.86     2725.82    129.79 o
   7   4   0      768.42      697.90    112.56 o
   8   4   0       60.18      166.82    116.05 o
  -7   5   0      362.52      404.21    170.54 o
  -6   5   0     1791.41     1657.82    171.01 o
  -5   5   0     1477.07     1630.75     90.04 o
  -4   5   0     1586.75     1794.05     71.41 o
  -3   5   0     3645.65     3934.03     69.41 o
  -2   5   0     1190.88     1248.14     40.52 o
  -1   5   0      582.98      548.29     31.61 o
   0   5   0     1149.12     1404.07     34.33 o
   1   5   0      671.78      607.64     26.01 o
   2   5   0     2764.17     2760.54     51.13 o
   3   5   0      734.32      765.00     39.82 o
   4   5   0     2856.66     2967.83     58.81 o
   5   5   0     2960.00     3109.66     85.36 o
   6   5   0     3154.67     3322.64    135.67 o
   7   5   0     1986.22     2045.24    136.74 o
   8   5   0        4.45       70.35    123.38 o
  -6   6   0     8819.04     8679.84    284.61 o
  -5   6   0        8.03       35.21     60.59 o
  -4   6   0     5380.20     4741.90    771.29 o
  -3   6   0       72.97       90.00     38.43 o
  -2   6   0     6820.66     6828.67    127.07 o
  -1   6   0     1191.11     1196.76     40.43 o
   0   6   0    31672.63    31027.88    392.56 o
   1   6   0     3434.06     3111.43     48.40 o
   2   6   0      474.25      484.86     43.48 o
   3   6   0      539.99      548.37     41.24 o
   4   6   0    11405.03    11387.79    184.97 o
   5   6   0      429.15      398.87     55.98 o
   6   6   0     4487.87     4655.18    134.74 o
   7   6   0     2440.68     2464.14    140.56 o
  -6   7   0     1633.58     1635.73    185.35 o
  -5   7   0     4754.92     4843.11    214.22 o
  -4   7   0      260.12      215.34     56.50 o
  -3   7   0     1062.34     1123.54     53.25 o
  -2   7   0     8603.74     8741.19    147.58 o
  -1   7   0     5739.85     5777.07     72.14 o
   0   7   0     1004.83     1048.56     43.43 o
   1   7   0     1014.21      976.86     33.98 o
   2   7   0       64.72       78.07     37.73 o
   3   7   0     4201.36     4323.40     66.95 o
   4   7   0     3423.48     3387.65     71.53 o
   5   7   0      206.56      278.01     58.70 o
   6   7   0     1008.96     1124.65     95.30 o
   7   7   0      226.81      353.65    107.03 o
  -5   8   0      195.39      223.63    138.11 o
  -4   8   0     1736.84     1812.98    120.66 o
  -3   8   0       10.19       29.37     27.08 o
  -2   8   0     7223.66     7064.05    163.64 o
  -1   8   0     4254.10     4332.57     73.62 o
   0   8   0     3779.83     3775.63     66.62 o
   1   8   0        4.07       -6.49     25.78 o
   2   8   0    10752.16    10536.60    180.63 o
   3   8   0     5008.12     5163.04     79.14 o
   4   8   0     4408.78     4595.99     90.14 o
   5   8   0      123.56      111.76     57.58 o
   6   8   0     1237.32     1314.13     84.66 o
   7   8   0      225.30      248.57    105.31 o
  -5   9   0      123.91      196.32    140.81 o
  -4   9   0      868.67      980.62    111.76 o
  -3   9   0     2728.95     2696.13     89.03 o
  -2   9   0     2247.15     2216.15     74.21 o
  -1   9   0      197.90      148.64     41.45 o
   0   9   0        6.40       13.06     43.60 o
   1   9   0     1127.49     1091.78     32.23 o
   2   9   0      236.67      210.67     26.48 o
   3   9   0     2805.74     2780.99     66.89 o
   4   9   0      877.85      765.46     57.07 o
   5   9   0     2305.05     2370.57     85.55 o
   6   9   0       37.82       72.54     67.69 o
  -4  10   0     4288.55     4355.30    256.26 o
  -3  10   0      424.23      597.39     97.88 o
  -2  10   0     2421.80     2578.16     91.24 o
  -1  10   0      282.06      303.95     80.41 o
   0  10   0     5677.73     5681.21    171.26 o
   1  10   0     2678.65     2472.73     55.25 o
   2  10   0      869.55      688.39     91.67 o
   3  10   0      783.88      759.51     33.87 o
   4  10   0      165.15      199.90     49.53 o
   5  10   0      327.40      308.14     65.02 o
   6  10   0     2090.37     2149.18    109.41 o
  -3  11   0      458.65      520.44    103.60 o
  -2  11   0       61.86      105.95     94.93 o
  -1  11   0      732.30      901.64    110.00 o
   0  11   0     1188.97     1174.70    115.68 o
   1  11   0      179.65      238.47     42.00 o
   2  11   0       16.67       44.29     70.35 o
   3  11   0       46.01       22.05     84.60 o
   4  11   0      162.58       78.95     93.41 o
   5  11   0     1551.69     1546.01    101.96 o
  -2  12   0     1664.63     1718.14    217.09 o
  -1  12   0       13.84       75.66    141.04 o
   0  12   0     3052.96     2881.41    156.82 o
   1  12   0      124.63      210.75    100.71 o
   2  12   0     2455.36     2357.11    162.07 o
   3  12   0      125.84      108.37    131.48 o
   4  12   0     3030.13     2922.28    180.89 o
   5  12   0        5.63      104.24    105.53 o
   0  13   0      208.72       21.08     59.02 o
   1  13   0      249.71      159.20     98.60 o
   2  13   0        4.54      265.27     96.10 o
   3  13   0      789.87      557.81    130.17 o
  -3 -13   1      565.25      539.54    122.58 o
  -2 -13   1     1354.33      963.92    196.22 o
  -1 -13   1      477.05      208.92     93.45 o
   0 -13   1      323.41      -52.96    194.17 o
  -4 -12   1     4704.41     4584.68    242.67 o
  -3 -12   1       41.48       62.44    116.10 o
  -2 -12   1     3299.04     2972.48    175.66 o
  -1 -12   1       80.86       91.77    102.53 o
   0 -12   1     2347.31     2239.84    242.77 o
   1 -12   1       19.17      293.22    143.14 o
   2 -12   1     4262.36     3710.57    282.22 o
  -5 -11   1      144.12      258.26     79.19 o
  -4 -11   1      193.39      115.37     58.78 o
  -3 -11   1     9484.14     9362.44    244.11 o
  -2 -11   1     3441.11     3476.53    117.34 o
  -1 -11   1     2086.50     2010.72     81.30 o
   0 -11   1     1942.99     1571.42    392.23 o
   1 -11   1      510.17      513.79     97.79 o
   2 -11   1     1585.77     1391.17    124.33 o
   3 -11   1     2174.02     1870.25    148.39 o
  -6 -10   1     1285.39     1335.18     92.80 o
  -5 -10   1       55.05       64.70     67.58 o
  -4 -10   1     3080.17     3243.34     99.73 o
  -3 -10   1     2149.87     2121.56     59.78 o
  -2 -10   1     1703.15     1767.34     75.33 o
  -1 -10   1     3348.89     3311.39     81.20 o
   0 -10   1       72.08       84.47     51.59 o
   1 -10   1     2031.04     1919.99    100.17 o
   2 -10   1     6615.04     6217.14    211.13 o
   3 -10   1       44.89       66.89    102.97 o
   4 -10   1      733.75      835.57    119.84 o
  -6  -9   1      221.28      220.53     74.66 o
  -5  -9   1     3917.47     4163.44    104.25 o
  -4  -9   1     1448.28     1521.01     68.24 o
  -3  -9   1      283.40      438.55     60.91 o
  -2  -9   1        8.85       -8.61     34.27 o
  -1  -9   1     3961.06     4051.44     67.40 o
   0  -9   1      170.23      175.27     49.94 o
   1  -9   1     9686.42     9211.34    219.89 o
   2  -9   1       15.86       21.94     47.29 o
   3  -9   1      611.08      574.55     46.79 o
   4  -9   1     1397.78     1370.18    123.90 o
   5  -9   1     2579.29     2855.67    162.86 o
  -7  -8   1      347.85      328.47    108.56 o
  -6  -8   1     7801.13     7823.67    204.92 o
  -5  -8   1        9.08       13.35     59.45 o
  -4  -8   1     5418.49     5474.41    107.13 o
  -3  -8   1      194.04      235.03     47.62 o
  -2  -8   1     1646.29     1663.95     43.83 o
  -1  -8   1     3586.37     3566.29     77.22 o
   0  -8   1     7288.68     6848.62    136.16 o
   1  -8   1     2899.75     2925.78     75.57 o
   2  -8   1       86.78       97.21     42.83 o
   3  -8   1     1103.66     1066.26     35.58 o
   4  -8   1      188.09      243.11     92.58 o
   5  -8   1     1069.50     1060.42    118.87 o
  -7  -7   1      291.43      184.59    105.58 o
  -6  -7   1     3612.59     3657.66    112.58 o
  -5  -7   1     3301.17     3136.58     88.93 o
  -4  -7   1        9.78      105.08     48.24 o
  -3  -7   1      903.95      962.87     47.26 o
  -2  -7   1     7279.79     7236.04    141.85 o
  -1  -7   1     6460.35     6582.90     64.65 o
   0  -7   1     2751.70     2612.06     58.38 o
   1  -7   1     2749.17     2586.26     52.93 o
   2  -7   1      303.87      272.59     36.23 o
   3  -7   1    14243.40    13975.09    429.67 o
   4  -7   1     3232.58     3148.02     69.64 o
   5  -7   1      556.90      775.64    106.50 o
   6  -7   1      276.38      260.48    155.67 o
  -7  -6   1      442.68      473.76    112.52 o
  -6  -6   1     1802.14     1963.66     89.43 o
  -5  -6   1     2017.83     1970.05     75.08 o
  -4  -6   1     1712.90     1699.06     58.20 o
  -3  -6   1     2978.04     3011.51     64.15 o
  -2  -6   1    13911.07    13623.80    196.96 o
  -1  -6   1       66.58      140.30     26.32 o
   0  -6   1     2063.45     2044.56     49.12 o
   1  -6   1     7621.29     7563.72    176.18 o
   2  -6   1     7608.48     7065.10    211.69 o
   3  -6   1      441.24      449.76     45.93 o
   4  -6   1     1945.04     1837.12    287.08 o
   5  -6   1       28.91       82.12     66.99 o
   6  -6   1      426.01      415.69    150.95 o
  -8  -5   1      180.20      159.41    123.05 o
  -7  -5   1     2014.86     1959.52    138.63 o
  -6  -5   1       53.24      118.08     58.76 o
  -5  -5   1      866.63      910.60     69.88 o
  -4  -5   1     8618.65     8665.95    107.46 o
  -3  -5   1    11044.02    10856.21    103.14 o
  -2  -5   1      447.99      515.45     34.70 o
  -1  -5   1     1192.93     1120.99     35.69 o
   0  -5   1     5440.51     5474.40     80.17 o
   1  -5   1      236.53      246.25     27.82 o
   2  -5   1     5846.50     6090.11    141.79 o
   3  -5   1     3284.92     3329.63     56.37 o
   4  -5   1      251.57      257.03     56.33 o
   5  -5   1     1302.10     1249.47     85.03 o
   6  -5   1      323.76      385.65    143.90 o
   7  -5   1      932.47      971.63    181.85 o
  -8  -4   1     2526.22     2841.07    167.74 o
  -7  -4   1       15.91      -19.17    104.59 o
  -6  -4   1     1434.16     1587.66    116.38 o
  -5  -4   1     2452.51     2461.04     80.01 o
  -4  -4   1     7736.65     7988.07     99.25 o
  -3  -4   1     4800.95     5113.74     79.45 o
  -2  -4   1      676.09      666.36     33.00 o
  -1  -4   1     1101.58     1041.15     32.95 o
   0  -4   1    29951.42    29860.35    397.05 o
   1  -4   1     4080.72     3660.79     99.14 o
   2  -4   1     1282.52     1362.43     52.88 o
   3  -4   1      337.00      343.46     39.37 o
   4  -4   1     1493.27     1623.33     74.69 o
   5  -4   1      209.42      164.34     66.82 o
   6  -4   1     2485.60     2146.94    173.49 o
   7  -4   1       69.62      160.76    153.81 o
  -8  -3   1      239.34      272.88    107.22 o
  -7  -3   1     1872.84     2035.32    173.52 o
  -6  -3   1       51.93       67.99    110.94 o
  -5  -3   1     2571.73     2707.65    182.92 o
  -4  -3   1      683.85      766.17     50.20 o
  -3  -3   1     7001.33     7311.09     94.59 o
  -2  -3   1     3518.33     3843.67     89.34 o
  -1  -3   1    13945.31    13789.36    149.62 o
   0  -3   1     3314.41     3498.80     47.19 o
   1  -3   1    21895.90    20810.97    305.91 o
   2  -3   1      937.80     1006.28     37.62 o
   3  -3   1      496.31      521.35     45.45 o
   4  -3   1       69.24       76.97     41.55 o
   5  -3   1     9055.94     9281.05    452.59 o
   6  -3   1       48.35       69.01     85.27 o
   7  -3   1      381.37      493.41    156.24 o
  -7  -2   1      312.71      446.55    200.16 o
  -6  -2   1     7642.06     6003.48    296.89 o
  -5  -2   1      754.35      658.23     72.85 o
  -4  -2   1     2679.66     2739.47    257.06 o
  -3  -2   1      892.65     1013.02     51.66 o
  -2  -2   1      207.25      285.18     34.20 o
  -1  -2   1      187.88      239.91     22.38 o
   0  -2   1     4776.21     4626.22     56.03 o
   1  -2   1     5729.64     6014.76     81.42 o
   2  -2   1     2425.96     2718.97     53.79 o
   3  -2   1     2341.29     2490.85     61.37 o
   4  -2   1       28.92      106.38     41.35 o
   5  -2   1      437.56      698.66    145.09 o
   6  -2   1      122.86      276.99    103.07 o
   7  -2   1     1592.80     1475.77    174.63 o
  -3  -1   1    10495.50    10448.54    119.58 o
  -2  -1   1    10436.15     9760.74   1406.37 o
  -1  -1   1     3769.21     3758.46    412.66 o
   1  -1   1     1511.13     1569.23     40.50 o
   2  -1   1       45.65       86.19     26.46 o
   3  -1   1     8300.72     8927.61    386.17 o
   4  -1   1      264.85      262.63     73.65 o
   5  -1   1       45.43       40.57     58.96 o
   6  -1   1      949.99      989.97    118.99 o
   7  -1   1      328.85      347.50    171.60 o
  -7   1   1      949.22      870.63    223.06 o
  -6   1   1       34.03      164.28    106.36 o
  -5   1   1      219.60      232.51    102.31 o
  -4   1   1        1.27       28.05     26.40 o
  -3   1   1     3665.66     4414.70    378.00 o
  -2   1   1     1251.53     1115.86     49.85 o
  -1   1   1     3576.81     3832.50     70.75 o
   1   1   1     3168.94     3466.88     54.57 o
   2   1   1     4725.99     5061.74    218.99 o
  -7   2   1        4.48       82.13    113.12 o
  -6   2   1     2611.71     2797.46    415.38 o
  -5   2   1     4377.81     4504.61    268.95 o
  -4   2   1     2363.83     2393.79     76.01 o
  -3   2   1      298.89      355.79     46.50 o
  -2   2   1      342.56      416.06     39.26 o
  -1   2   1     3125.87     3461.07     53.06 o
   0   2   1      809.65      876.24     30.71 o
   1   2   1       11.74       27.39     17.41 o
   2   2   1      413.68      537.58     28.99 o
   3   2   1      290.25      273.77     28.57 o
   4   2   1       15.75       52.45     85.57 o
   5   2   1      194.64      201.01     41.27 o
   6   2   1     1449.10     1376.33    158.42 o
  -7   3   1     1988.81     1766.88    186.05 o
  -6   3   1     1075.45      985.93    148.36 o
  -5   3   1     2462.05     2834.27     79.20 o
  -4   3   1      320.06      262.99     53.63 o
  -3   3   1     2276.84     2205.66     68.36 o
  -2   3   1     2976.02     3338.60     52.33 o
  -1   3   1    36422.60    36962.93    333.47 o
   0   3   1     2843.56     2862.85     45.20 o
   1   3   1     1699.57     1888.14     40.53 o
   2   3   1     4526.10     4249.53     52.86 o
   3   3   1     5573.58     6081.54     89.88 o
   4   3   1      230.69      227.76     35.63 o
   5   3   1     8303.74     8339.56    269.29 o
   6   3   1     2129.26     1900.39    371.78 o
   7   3   1      239.62      339.69    104.72 o
   8   3   1      380.76      164.69    107.75 o
  -7   4   1     2223.39     2140.45    201.65 o
  -6   4   1       53.02       66.68    133.56 o
  -5   4   1        9.88       47.20     55.77 o
  -4   4   1     1841.07     2028.36    121.99 o
  -3   4   1      418.87      410.08     41.96 o
  -2   4   1     3203.77     3426.33     55.23 o
  -1   4   1       18.29       58.64     19.80 o
   0   4   1       49.42      401.88     18.07 o
   1   4   1      104.87      128.43     27.55 o
   2   4   1     2006.45     2165.28     42.51 o
   3   4   1       59.04       96.44     29.88 o
   4   4   1     1925.61     2039.02     63.81 o
   5   4   1      308.69      385.38     64.90 o
   6   4   1     6407.39     6443.35    185.20 o
   7   4   1     1034.71     1226.18    124.82 o
   8   4   1        1.16        4.65     24.37 o
  -7   5   1      421.23      399.38    171.54 o
  -6   5   1       52.57       -5.65    136.94 o
  -5   5   1       41.77       84.28     59.74 o
  -4   5   1      270.61      308.03     78.08 o
  -3   5   1      449.25      572.94     43.41 o
  -2   5   1     5063.40     5339.48     89.15 o
  -1   5   1      276.09      259.57     19.97 o
   0   5   1      443.26      537.14     20.32 o
   1   5   1      172.64      121.44     23.78 o
   2   5   1       19.58       23.02     25.85 o
   3   5   1      295.43      365.69     33.01 o
   4   5   1     2700.80     2762.27     59.02 o
   5   5   1     4276.88     4319.97     87.92 o
   6   5   1      642.89      630.51     86.42 o
   7   5   1      749.95      707.38    112.98 o
   8   5   1       28.10      -20.54    121.76 o
  -6   6   1     1636.64     1590.04    179.01 o
  -5   6   1     1768.94     1917.60     83.42 o
  -4   6   1     4345.75     4402.78    158.46 o
  -3   6   1      135.69      132.78     40.92 o
  -2   6   1     1670.71     1741.96    146.68 o
  -1   6   1     1533.20     1477.77     47.96 o
   0   6   1      519.43      505.23     22.27 o
   1   6   1     4624.59     4426.19     66.90 o
   2   6   1      566.37      653.57     30.88 o
   3   6   1     2419.20     2447.72     67.10 o
   4   6   1       20.82       29.57     42.33 o
   5   6   1      904.61      748.14    165.37 o
   6   6   1        2.43       54.19     76.94 o
   7   6   1     1641.75     1761.65    117.71 o
  -6   7   1       10.30       71.97    149.50 o
  -5   7   1     3623.63     3674.77    196.39 o
  -4   7   1      396.52      240.11    100.02 o
  -3   7   1     3138.13     3617.74     87.09 o
  -2   7   1      288.21      281.69     30.14 o
  -1   7   1       45.88       83.68     32.86 o
   0   7   1      103.66      137.18     18.53 o
   1   7   1     9683.32     9387.12    164.14 o
   2   7   1      372.83      458.51     44.99 o
   3   7   1       43.94       63.31     32.15 o
   4   7   1     3132.66     3129.04     66.72 o
   5   7   1      204.23      291.33     52.23 o
   6   7   1      356.22      500.97     82.54 o
   7   7   1       13.23       20.09     90.06 o
  -5   8   1      354.83      360.53    138.52 o
  -4   8   1       60.04       72.85     89.52 o
  -3   8   1      136.22      141.27     39.20 o
  -2   8   1      888.18      800.21     58.63 o
  -1   8   1     2308.46     2232.31     54.89 o
   0   8   1       44.45       95.22     16.64 o
   1   8   1       73.18      114.41     30.53 o
   2   8   1      638.89      666.99     39.91 o
   3   8   1     3335.46     3160.95    116.57 o
   4   8   1     1116.02     1176.08     53.62 o
   5   8   1     1033.40     1050.12     62.31 o
   6   8   1      472.08      599.04     85.94 o
   7   8   1     2200.67     2293.63    121.97 o
  -5   9   1       28.04       87.07    142.17 o
  -4   9   1      176.74      161.53     97.29 o
  -3   9   1     4925.23     5011.83    144.13 o
  -2   9   1     1859.43     1964.73     73.30 o
  -1   9   1      414.75      531.29     46.64 o
   0   9   1     2684.05     2833.74     82.47 o
   1   9   1       50.03       68.33     35.30 o
   2   9   1      264.73      299.94     47.18 o
   3   9   1    10717.43    10401.22    147.53 o
   4   9   1     1230.99     1330.19     61.16 o
   5   9   1     1075.34     1061.19     68.37 o
   6   9   1      892.47      843.39     89.74 o
  -4  10   1       70.32      165.82     97.72 o
  -3  10   1      471.82      488.95     71.65 o
  -2  10   1      105.38      160.35     51.86 o
  -1  10   1      256.08      364.92     49.37 o
   0  10   1      246.51      243.70     59.69 o
   1  10   1       17.52       62.95     27.39 o
   2  10   1      752.59      770.05     62.75 o
   3  10   1      594.06      593.33     61.95 o
   4  10   1     1561.93     1518.49     87.28 o
   5  10   1     3227.05     3215.08    111.05 o
   6  10   1      919.86      945.01    110.94 o
  -3  11   1        7.72      -13.49     81.88 o
  -2  11   1       21.21      115.79     71.33 o
  -1  11   1     2921.66     2969.84    148.81 o
   0  11   1     1147.92     1103.97     84.74 o
   1  11   1     1407.77     1312.60     82.79 o
   2  11   1      731.84      738.40     59.69 o
   3  11   1       20.09      115.51     85.46 o
   4  11   1      972.71      972.05     85.82 o
   5  11   1      597.77      664.82    105.67 o
  -2  12   1     1518.08     1454.30    206.70 o
  -1  12   1     1756.30     1519.81    218.86 o
   0  12   1       52.61      297.99    106.88 o
   1  12   1     2266.82     2177.91    147.55 o
   2  12   1      257.25      352.50    116.62 o
   3  12   1       96.01      136.98    101.13 o
   4  12   1       34.68      270.23    113.22 o
   5  12   1     2927.23     2771.26    168.88 o
  -1  13   1       26.51      -99.06    186.34 o
   0  13   1       34.54      -25.54    131.90 o
   1  13   1       94.12       61.72     98.01 o
   2  13   1     5005.27     3523.49    471.74 o
   3  13   1      243.51       93.93    114.74 o
  -3 -13   2      248.17       56.27     73.94 o
  -2 -13   2        6.15       20.32    147.55 o
  -1 -13   2       33.29      -28.08    201.29 o
   0 -13   2     3082.06     1921.20    212.31 o
  -4 -12   2     2921.50     3102.66    315.64 o
  -3 -12   2      530.50      519.31    137.13 o
  -2 -12   2      220.67      254.66    124.53 o
  -1 -12   2      108.92      314.03     99.40 o
   0 -12   2     2913.11     2461.81    230.97 o
   1 -12   2      128.58      191.56    157.89 o
   2 -12   2       48.17       94.17    182.77 o
  -5 -11   2      856.61      866.52    101.58 o
  -4 -11   2      160.29      159.00     77.71 o
  -3 -11   2      270.62      371.88    106.76 o
  -2 -11   2      299.61      302.61     90.53 o
  -1 -11   2     2848.23     2039.71    537.60 o
   0 -11   2      506.09      487.66     81.62 o
   1 -11   2       66.07      181.73    139.28 o
   2 -11   2      824.08      832.79    142.35 o
   3 -11   2       63.60      145.86    109.87 o
  -6 -10   2      350.75      386.23     83.56 o
  -5 -10   2     1340.03     1347.13     87.71 o
  -4 -10   2      871.00      887.91     79.52 o
  -3 -10   2      335.62      204.61     70.28 o
  -2 -10   2       30.68       37.80     41.86 o
  -1 -10   2       91.28       95.13     26.88 o
   0 -10   2       22.36       53.06     75.45 o
   1 -10   2      836.60      830.09     66.89 o
   2 -10   2      841.25      858.33     95.96 o
   3 -10   2      268.99      311.14     92.37 o
   4 -10   2      793.54     1025.02    147.06 o
  -6  -9   2      113.51      110.52     75.47 o
  -5  -9   2     1890.94     1931.19     91.78 o
  -4  -9   2      260.91      248.25     56.54 o
  -3  -9   2      254.75      292.34     65.84 o
  -2  -9   2     3248.76     3226.73     67.19 o
  -1  -9   2     6872.17     6710.57    120.51 o
   0  -9   2       67.54      104.27     60.81 o
   1  -9   2      149.55      109.72     52.93 o
   2  -9   2     2970.12     2995.79    103.88 o
   3  -9   2      680.90      649.87     97.45 o
   4  -9   2     1281.08     1271.16    119.34 o
   5  -9   2      229.48       66.50    113.84 o
  -7  -8   2       36.74       33.75    100.94 o
  -6  -8   2      377.94      476.17     77.23 o
  -5  -8   2      827.76      810.16     75.54 o
  -4  -8   2     3977.17     4087.72    119.45 o
  -3  -8   2    10798.95    10761.57    134.64 o
  -2  -8   2     1661.70     1707.84     53.56 o
  -1  -8   2       82.13       77.67     29.60 o
   0  -8   2       78.04       85.90     41.44 o
   1  -8   2        6.77       11.42     42.26 o
   2  -8   2      304.56      324.21     74.61 o
   3  -8   2      312.06      297.86     28.61 o
   4  -8   2       51.13      108.74     92.30 o
   5  -8   2       16.88      110.63     91.99 o
  -7  -7   2       70.30      167.78    100.09 o
  -6  -7   2       75.46      121.29     68.17 o
  -5  -7   2     1233.76     1186.08     76.01 o
  -4  -7   2      271.86      263.88     60.38 o
  -3  -7   2      279.23      326.34     43.68 o
  -2  -7   2     2001.41     2040.41     54.32 o
  -1  -7   2       26.98       77.10     28.02 o
   0  -7   2      662.44      732.46     38.63 o
   1  -7   2    12355.52    11833.46    384.02 o
   2  -7   2     1154.88     1182.18     61.14 o
   3  -7   2       86.97       80.92     34.35 o
   4  -7   2     4322.59     4704.52    126.46 o
   5  -7   2      319.44      316.28     99.79 o
   6  -7   2      170.70      227.75    152.50 o
  -7  -6   2     1456.88     1429.85    122.84 o
  -6  -6   2      222.11      259.77     69.08 o
  -5  -6   2     3590.22     3662.24     96.36 o
  -4  -6   2       88.34       90.13     48.71 o
  -3  -6   2     2394.04     2515.19     57.86 o
  -2  -6   2       45.08       64.26     32.80 o
  -1  -6   2      403.78      462.74     31.74 o
   0  -6   2     3221.25     3161.23     65.89 o
   1  -6   2     1860.56     1630.08     73.92 o
   2  -6   2      463.05      480.52     31.91 o
   3  -6   2     3383.85     3294.88    122.18 o
   4  -6   2       56.99       56.80     25.16 o
   5  -6   2      362.63      430.74     75.37 o
   6  -6   2     1246.28     1244.28    170.42 o
  -7  -5   2     1516.64     1571.59    131.05 o
  -6  -5   2      148.83      142.47     65.06 o
  -5  -5   2       40.05       37.17     55.91 o
  -4  -5   2      182.05      230.02     43.72 o
  -3  -5   2     9951.89     9581.55    184.58 o
  -2  -5   2     2348.58     2266.91     49.17 o
  -1  -5   2       45.67       90.20     30.60 o
   0  -5   2     4923.85     4573.29     73.40 o
   1  -5   2     1332.45     1194.32     68.61 o
   2  -5   2      326.96      333.85     54.93 o
   3  -5   2       80.33      113.89     52.51 o
   4  -5   2     2297.14     2301.30     75.77 o
   5  -5   2       19.70       18.13     49.67 o
   6  -5   2     2737.44     2611.10    188.23 o
  -8  -4   2       65.45      189.55    119.95 o
  -7  -4   2       90.62      155.26    104.65 o
  -6  -4   2     5061.72     5061.11    104.67 o
  -5  -4   2     7100.11     7194.92    121.85 o
  -4  -4   2     2308.12     2577.00     74.71 o
  -3  -4   2       15.46       69.21     38.75 o
  -2  -4   2     5095.91     5234.24     73.85 o
  -1  -4   2      263.75      242.70     25.71 o
   0  -4   2      218.17      177.66     18.96 o
   1  -4   2       21.75       22.66     25.29 o
   2  -4   2      360.83      345.45     56.94 o
   3  -4   2       30.59       44.65     30.29 o
   4  -4   2      594.95      552.45     53.82 o
   5  -4   2     4974.55     5439.52    181.40 o
   6  -4   2       93.04      117.63    131.73 o
   7  -4   2       97.30      101.98    153.35 o
  -8  -3   2        6.14       99.93    115.10 o
  -7  -3   2     1711.30     1504.32    168.05 o
  -6  -3   2     4622.94     4814.79    497.69 o
  -5  -3   2      105.39       89.31     51.88 o
  -4  -3   2     4455.23     4771.03    139.50 o
  -3  -3   2     1382.71     1571.01     50.41 o
  -2  -3   2     5164.22     5379.52     86.20 o
  -1  -3   2    18633.53    18641.96    175.39 o
   0  -3   2    21911.89    20310.39    342.26 o
   1  -3   2      716.02      814.68     36.61 o
   2  -3   2     3724.38     3365.03     84.90 o
   3  -3   2     4517.73     4579.68     94.86 o
   4  -3   2     1667.89     1723.82     61.04 o
   5  -3   2      330.01      412.02     54.77 o
   6  -3   2     8951.81     9024.39    390.56 o
   7  -3   2        6.54       59.43     95.45 o
  -8  -2   2       66.82      168.70    173.32 o
  -7  -2   2      176.31      269.83    164.80 o
  -6  -2   2     2492.96     2227.17    229.41 o
  -5  -2   2       12.46       15.01     57.49 o
  -4  -2   2     1922.61     1971.62    119.87 o
  -3  -2   2       83.95       74.23     53.70 o
  -2  -2   2    10768.10    10738.13    322.49 o
  -1  -2   2     1873.12     2118.04     36.43 o
   0  -2   2     2751.21     2958.65     46.56 o
   1  -2   2      461.22      398.48     51.08 o
   2  -2   2      310.60      401.71     31.11 o
   3  -2   2      550.49      641.33     44.32 o
   4  -2   2     5255.45     5645.69    129.74 o
   5  -2   2     1366.02     1452.53     67.37 o
   6  -2   2      843.02      760.85     96.99 o
   7  -2   2      235.12      228.53    150.16 o
  -5  -1   2     3392.96     3418.40     87.22 o
  -3  -1   2        9.50      537.26     96.64 o
  -1  -1   2     3352.94     2548.96    346.23 o
   0  -1   2      242.44      267.89     32.74 o
   1  -1   2       20.09       56.29     30.81 o
   2  -1   2    32099.14    29582.90   2232.58 o
   3  -1   2       13.68       22.89     29.28 o
   4  -1   2     4303.04     4365.34    139.03 o
   5  -1   2      119.16      197.39     61.59 o
   6  -1   2     1301.16     1435.13    114.24 o
   7  -1   2       65.18       84.24    169.45 o
  -5   0   2     1755.98     1596.14     47.20 o
  -7   1   2      290.83      146.61    174.79 o
  -6   1   2     4711.12     3563.09    262.42 o
  -5   1   2     3009.48     3006.27    182.50 o
  -4   1   2      343.31      642.89    202.45 o
  -3   1   2        2.34       80.05    235.82 o
  -2   1   2    32058.17    36521.31   6270.01 o
  -1   1   2      705.03      645.69     49.34 o
   0   1   2     1264.49     1026.19     75.72 o
   1   1   2     2498.22     2389.04    137.74 o
   2   1   2      856.63      501.21     62.80 o
  -7   2   2      313.45      329.29    156.12 o
  -6   2   2       22.37       91.05    101.14 o
  -5   2   2      473.30      571.99     59.39 o
  -4   2   2     1720.41     2002.45     68.15 o
  -3   2   2      278.42      340.47     46.45 o
  -2   2   2      574.56      642.98     39.08 o
  -1   2   2     4965.23     4679.80     80.78 o
   0   2   2     1254.89     1291.44     41.18 o
   1   2   2     1751.25     1867.50     35.22 o
   2   2   2     8297.84     8166.93    161.70 o
   3   2   2      185.92      185.16     28.78 o
   4   2   2       46.82      -13.55     42.07 o
   5   2   2      216.95      213.85     57.07 o
   6   2   2      637.22      569.12     81.51 o
   7   2   2     1220.54      837.21    162.33 o
  -7   3   2     2490.91     2111.35    195.60 o
  -6   3   2     3819.01     3647.48    198.18 o
  -5   3   2     2939.18     3098.81    121.58 o
  -4   3   2      492.62      574.38     57.22 o
  -3   3   2      214.58      241.17     45.75 o
  -2   3   2     2429.80     2318.94     51.11 o
  -1   3   2     3527.48     3782.83     63.74 o
   0   3   2    27956.64    26393.95    287.40 o
   1   3   2     6833.89     6940.45     74.82 o
   2   3   2      308.67      228.35     21.68 o
   3   3   2       31.81       92.93     27.92 o
   4   3   2     9447.76     9923.35    204.17 o
   5   3   2       85.16       52.96     25.00 o
   6   3   2    12880.14    11591.75    564.66 o
   7   3   2       57.37        6.61    177.81 o
   8   3   2     1234.24     1044.12    128.08 o
  -7   4   2      521.50      505.17    167.37 o
  -6   4   2        5.19      -32.51    133.69 o
  -5   4   2     2527.99     2843.90    129.65 o
  -4   4   2      228.30      280.18     60.87 o
  -3   4   2      349.20      379.73     49.17 o
  -2   4   2       46.60       31.90     30.80 o
  -1   4   2      105.15       74.97     23.91 o
   0   4   2      683.56      683.27     25.94 o
   1   4   2      847.31      774.43     38.14 o
   2   4   2     1724.00     1769.91     31.27 o
   3   4   2     3429.71     3752.60     65.77 o
   4   4   2    12835.68    13632.12    335.77 o
   5   4   2      173.85      290.36     43.20 o
   6   4   2      244.97      321.74     72.06 o
   7   4   2     1763.68     1616.85    114.53 o
   8   4   2     1051.69     1017.41    134.71 o
  -6   5   2      137.71      199.41    145.05 o
  -5   5   2        9.22      -56.34     67.71 o
  -4   5   2    10579.85    10734.54    317.30 o
  -3   5   2       42.86       61.44     45.93 o
  -2   5   2     1780.57     1877.94     46.13 o
  -1   5   2      213.76      177.63     26.24 o
   0   5   2     3402.24     3143.52     37.29 o
   1   5   2    10726.25    10573.61    118.62 o
   2   5   2     6806.22     6659.25    140.02 o
   3   5   2     2922.95     2921.88     50.99 o
   4   5   2     6620.06     6605.32    110.83 o
   5   5   2      347.57      367.96     52.37 o
   6   5   2     1401.05     1342.65     95.49 o
   7   5   2       10.72        0.02     87.57 o
  -6   6   2      174.98      239.09    146.70 o
  -5   6   2       77.21      111.81     74.24 o
  -4   6   2      549.24      535.52     88.87 o
  -3   6   2     3191.39     3242.56    115.10 o
  -2   6   2      172.99      177.82     34.34 o
  -1   6   2      973.41      944.39     33.20 o
   0   6   2     6304.11     6373.37     52.74 o
   1   6   2     9476.83     9293.38     90.17 o
   2   6   2      246.23      274.31     36.84 o
   3   6   2     9020.43     8735.79    474.18 o
   4   6   2      146.79      113.42     44.42 o
   5   6   2     6541.02     6706.69    121.75 o
   6   6   2     3304.99     3324.36    243.72 o
   7   6   2       90.27      100.94     93.12 o
  -6   7   2     2602.04     2548.03    311.09 o
  -5   7   2       65.25      106.84    133.99 o
  -4   7   2      250.43      342.44     93.73 o
  -3   7   2     1141.84     1185.03     66.58 o
  -2   7   2    10662.22    11004.03    252.52 o
  -1   7   2       67.93       97.05     31.50 o
   0   7   2     2193.91     2166.80     39.65 o
   1   7   2     1091.24     1030.83     41.64 o
   2   7   2     1389.54     1350.35     89.98 o
   3   7   2     2866.42     2921.87     73.16 o
   4   7   2    11811.83    11899.51    197.77 o
   5   7   2     1707.67     1689.32     75.34 o
   6   7   2     3103.27     3077.61    112.61 o
   7   7   2     3209.82     3506.28    135.20 o
  -5   8   2       41.26       10.71    136.18 o
  -4   8   2      779.84      873.12    187.91 o
  -3   8   2     1746.28     1878.36     70.87 o
  -2   8   2     6689.38     6805.12    170.00 o
  -1   8   2      134.80      179.52     29.08 o
   0   8   2      263.86      273.02     23.56 o
   1   8   2     2565.41     2482.01     52.11 o
   2   8   2     5089.58     4987.79    118.17 o
   3   8   2     1914.18     1913.45     59.95 o
   4   8   2        6.21       23.25     38.53 o
   5   8   2     1641.19     1679.18     74.75 o
   6   8   2        7.31       17.76     74.43 o
   7   8   2     2610.43     2880.59    155.50 o
  -5   9   2      140.37      248.43    133.61 o
  -4   9   2     3390.63     3411.97    180.87 o
  -3   9   2      306.81      356.09     88.99 o
  -2   9   2     5895.12     5847.23    117.90 o
  -1   9   2      213.46      155.71     43.42 o
   0   9   2     8781.33     8327.97    118.44 o
   1   9   2      382.71      375.92     40.06 o
   2   9   2    12569.70    12286.75    245.91 o
   3   9   2      380.35      359.73     39.41 o
   4   9   2      186.12      179.32     37.55 o
   5   9   2       37.13       40.38     58.04 o
   6   9   2     4474.73     4578.54    275.58 o
  -4  10   2        9.28       -6.80    122.15 o
  -3  10   2      470.34      506.17     76.89 o
  -2  10   2      769.26      845.15     71.61 o
  -1  10   2      678.01      754.67     56.50 o
   0  10   2     1254.80     1039.27    100.30 o
   1  10   2      326.80      351.36     46.63 o
   2  10   2      133.80       93.88     50.71 o
   3  10   2     1778.65     1703.93     69.33 o
   4  10   2     3182.88     3176.44    135.46 o
   5  10   2      182.41      187.39    114.16 o
   6  10   2      420.55      358.11    159.94 o
  -3  11   2      173.74      296.55    139.79 o
  -2  11   2      121.93      206.53     58.92 o
  -1  11   2       81.85      153.97     53.54 o
   0  11   2     1830.69     1853.01    103.84 o
   1  11   2      115.79      162.63     39.01 o
   2  11   2     3378.93     3401.24     98.95 o
   3  11   2        8.41      233.25     80.22 o
   4  11   2     3197.12     3339.94    231.53 o
   5  11   2       53.77      150.68    102.41 o
  -2  12   2       36.01      317.36    152.73 o
  -1  12   2     7503.05     6936.61    388.03 o
   0  12   2      722.97      913.49    117.46 o
   1  12   2      223.81      159.62    102.85 o
   2  12   2      589.49      858.67    129.04 o
   3  12   2      749.71      840.07    115.62 o
   4  12   2        7.57      238.22    106.28 o
  -1  13   2      391.23      437.05    179.07 o
   0  13   2     1235.40      853.88    111.99 o
   1  13   2       25.03        6.17     98.18 o
   2  13   2      701.47      704.61    116.32 o
   3  13   2     2760.14     2172.14    199.84 o
  -2 -13   3     4518.94     2827.56    264.54 o
  -1 -13   3      139.47      115.79    160.97 o
   0 -13   3      883.93      343.72    131.03 o
  -4 -12   3       42.30       10.02    145.55 o
  -3 -12   3      244.83      237.92    217.08 o
  -2 -12   3       77.74      116.04    174.00 o
  -1 -12   3     2312.78     2059.80    235.04 o
   0 -12   3       15.08      102.73    131.30 o
   1 -12   3     1916.21     1687.13    232.99 o
   2 -12   3      773.44      892.86    215.31 o
  -5 -11   3      221.41      253.27    117.67 o
  -4 -11   3      153.65      166.15    137.33 o
  -3 -11   3       58.82       -4.04    128.82 o
  -2 -11   3      209.89      275.91    133.30 o
  -1 -11   3       11.07      101.96    121.16 o
   0 -11   3     2063.14     1986.56    167.14 o
   1 -11   3      383.47      283.22    111.94 o
   2 -11   3       43.05       39.85    133.89 o
   3 -11   3      592.81      519.64    105.94 o
  -6 -10   3      751.07      664.10    110.44 o
  -5 -10   3     1673.04     1590.45     93.37 o
  -4 -10   3      825.98      861.35    157.06 o
  -3 -10   3     1516.20     1499.29     74.20 o
  -2 -10   3     2250.71     2188.93     78.42 o
  -1 -10   3      992.62      908.22     44.46 o
   0 -10   3     1295.88     1298.13    101.96 o
   1 -10   3     2179.34     2061.92    158.70 o
   2 -10   3       46.51       41.16     99.52 o
   3 -10   3     1844.14     1897.05    129.76 o
   4 -10   3      820.57      716.35    142.53 o
  -6  -9   3       32.60       66.06     77.29 o
  -5  -9   3      799.16      807.74     79.48 o
  -4  -9   3     5619.51     5628.93    163.69 o
  -3  -9   3     3825.94     3708.67    109.40 o
  -2  -9   3     2318.68     2463.87     79.13 o
  -1  -9   3      418.57      437.97     41.24 o
   0  -9   3     2432.55     2324.90    108.04 o
   1  -9   3      126.52      124.07     83.35 o
   2  -9   3     3292.33     3075.95    128.47 o
   3  -9   3      768.28      717.91    124.14 o
   4  -9   3     4385.45     4571.02    251.70 o
  -7  -8   3      115.60       44.57    155.63 o
  -6  -8   3      213.14      219.93     72.88 o
  -5  -8   3       43.17       57.71     66.18 o
  -4  -8   3      299.42      308.29     67.88 o
  -3  -8   3       69.67       56.93     58.09 o
  -2  -8   3     1372.53     1394.71     64.17 o
  -1  -8   3      119.07      135.25     38.38 o
   0  -8   3     2718.67     2946.28    104.54 o
   1  -8   3      163.60      114.79     73.70 o
   2  -8   3      425.19      471.46     71.68 o
   3  -8   3     1412.64     1371.88     79.49 o
   4  -8   3      180.34      201.12     58.50 o
   5  -8   3     2062.97     2009.01    139.63 o
  -7  -7   3       29.18       70.06    154.26 o
  -6  -7   3     1642.58     1792.50     88.97 o
  -5  -7   3       65.67       31.23     61.36 o
  -4  -7   3      540.17      482.61     65.56 o
  -3  -7   3       76.24       72.66     54.80 o
  -2  -7   3     6830.92     7074.27    117.33 o
  -1  -7   3     2637.57     2493.38    187.88 o
   0  -7   3     2264.52     2315.90     79.38 o
   1  -7   3        9.43      -29.71     56.65 o
   2  -7   3      170.99      197.19     30.79 o
   3  -7   3       16.53       61.64     45.62 o
   4  -7   3     2794.93     2174.49    433.83 o
   5  -7   3      125.10      102.85     98.84 o
  -7  -6   3     4723.13     4558.06    160.43 o
  -6  -6   3      341.96      351.26     70.88 o
  -5  -6   3     2559.41     2508.20     83.14 o
  -4  -6   3     2729.52     2627.06     85.09 o
  -3  -6   3    11177.75    10906.54    261.88 o
  -2  -6   3     7306.89     7501.40    168.56 o
  -1  -6   3     7246.85     7054.17     96.18 o
   0  -6   3      714.29      676.49     29.02 o
   1  -6   3    10865.89     9995.33    167.96 o
   2  -6   3     4989.31     4981.12    197.83 o
   3  -6   3     1152.02     1173.31     71.33 o
   4  -6   3       47.85       66.71     81.77 o
   5  -6   3     3844.46     3871.20    143.18 o
   6  -6   3       52.37       96.13    143.66 o
  -7  -5   3       10.46      -10.75    101.74 o
  -6  -5   3     1489.55     1595.33     85.05 o
  -5  -5   3      962.96     1108.48     68.51 o
  -4  -5   3     1262.87     1308.26     57.90 o
  -3  -5   3     1063.98      997.82     51.64 o
  -2  -5   3      755.16      779.57     46.14 o
  -1  -5   3       12.24        3.09     29.76 o
   0  -5   3    11059.12    10960.61    123.69 o
   1  -5   3      235.81      249.48     35.58 o
   2  -5   3    10925.28    10482.52    281.39 o
   3  -5   3     3072.99     3198.56    123.83 o
   4  -5   3       78.38       95.46     74.90 o
   5  -5   3     2156.11     2101.43    101.60 o
   6  -5   3     4980.48     4509.14    224.60 o
  -7  -4   3       43.25        5.00    104.77 o
  -6  -4   3     2069.59     2026.62     86.35 o
  -5  -4   3     2520.84     2460.92     87.06 o
  -4  -4   3      123.94      180.14     42.17 o
  -3  -4   3     8175.13     8156.43    223.73 o
  -2  -4   3     6051.15     6095.70    118.18 o
  -1  -4   3     6751.46     7270.90    104.32 o
   0  -4   3     6722.11     6916.83     62.67 o
   1  -4   3     2060.62     1761.17     54.01 o
   2  -4   3     1820.99     1791.05     59.84 o
   3  -4   3    14280.22    14496.58    550.14 o
   4  -4   3     2031.61     2045.10     82.45 o
   5  -4   3     1327.49     1428.16     68.78 o
   6  -4   3      549.35      551.58     78.91 o
   7  -4   3     4588.37     4776.51    245.08 o
  -7  -3   3      365.49      500.63    116.69 o
  -6  -3   3     6264.06     6359.16    114.72 o
  -5  -3   3     3674.15     3975.66     98.53 o
  -4  -3   3    11830.76    12454.25    271.35 o
  -3  -3   3     1780.86     1622.53     69.52 o
  -2  -3   3    14124.69    15523.48    229.73 o
  -1  -3   3     1076.55     1123.15     41.75 o
   0  -3   3     5717.47     5597.13     74.29 o
   1  -3   3      142.23      177.12     38.69 o
   2  -3   3    12294.04    12245.55    150.82 o
   3  -3   3     1212.68     1224.82     45.77 o
   4  -3   3     6024.33     6002.73    169.74 o
   5  -3   3      188.39      236.99     53.88 o
   6  -3   3     1727.97     1925.53    122.74 o
   7  -3   3     1917.43     1888.26    187.43 o
  -7  -2   3     1290.35     1539.49    253.04 o
  -6  -2   3     5005.27     4782.43    163.41 o
  -5  -2   3     1264.14     1312.91    192.75 o
  -4  -2   3     1064.62     1083.61     91.71 o
  -3  -2   3     8983.52     9152.90    489.03 o
  -2  -2   3       67.15      239.17     64.03 o
  -1  -2   3    30745.81    30440.31    904.07 o
   0  -2   3    22525.40    22432.67    411.66 o
   1  -2   3      848.83      912.16     54.93 o
   2  -2   3      935.59      864.62     44.75 o
   3  -2   3     6858.69     6762.35     77.60 o
   4  -2   3      604.40      751.37     86.41 o
   5  -2   3     2897.17     3195.82    102.07 o
   6  -2   3     1449.97     1339.17    101.57 o
   7  -2   3      278.22      395.20    144.11 o
  -6  -1   3      738.22      789.62     42.16 o
  -1  -1   3      316.34      313.58     52.10 o
   0  -1   3     1308.41     1034.18     69.66 o
   1  -1   3       39.87       79.78     64.64 o
   2  -1   3      124.25      243.57     44.98 o
   3  -1   3     6464.82     5929.09    729.12 o
   4  -1   3    14845.41    17392.13   1870.49 o
   5  -1   3     3196.64     3157.29    242.76 o
   6  -1   3      706.25      822.11    106.57 o
   7  -1   3      166.88      299.26    191.96 o
  -6   0   3      464.91      426.10     23.65 o
  -7   1   3        5.90      -38.46    223.56 o
  -6   1   3      575.74      603.83    140.82 o
  -5   1   3     1389.87     1310.96     83.27 o
  -4   1   3    16602.54    18245.68   2099.30 o
  -3   1   3     6935.23     5839.55    758.26 o
  -2   1   3      858.93      871.90     66.07 o
  -1   1   3     2343.51     2272.99    172.47 o
   0   1   3      689.82      503.98     22.58 o
   1   1   3      709.04      703.20     60.31 o
  -7   2   3       75.52       77.25    127.80 o
  -6   2   3     1781.09     1393.55    149.60 o
  -5   2   3     6094.74     6025.56    636.44 o
  -4   2   3     4822.38     5156.90    151.85 o
  -3   2   3     3706.78     3869.53    112.93 o
  -2   2   3      791.69      900.89     42.67 o
  -1   2   3       93.95      159.54     32.57 o
   0   2   3    25744.88    25572.86    381.85 o
   1   2   3    42479.57    38463.50    689.98 o
   2   2   3       37.37       25.26     21.64 o
   3   2   3    11623.33    11080.31    634.84 o
   4   2   3       64.69       42.36     29.50 o
   5   2   3     1964.48     2100.12    126.09 o
   6   2   3       82.58      172.36    151.36 o
  -7   3   3      101.88      105.79    135.56 o
  -6   3   3     5593.71     5374.78    234.15 o
  -5   3   3      823.03      742.46     86.64 o
  -4   3   3      118.89      126.57     53.32 o
  -3   3   3     1067.64     1053.62     60.54 o
  -2   3   3    19733.33    20618.33    228.75 o
  -1   3   3       57.64       48.67     26.92 o
   0   3   3    20548.80    20099.28    283.58 o
   1   3   3        9.67       19.45     16.32 o
   2   3   3     4671.28     4942.31     94.21 o
   3   3   3       93.57       88.59     26.83 o
   4   3   3     8207.98     8227.79    272.39 o
   5   3   3     6501.51     6529.86    244.26 o
   6   3   3     4237.16     3933.23    138.57 o
   7   3   3      600.27      597.34    104.83 o
   8   3   3      582.60      531.86    150.74 o
  -7   4   3     2185.99     2101.16    207.66 o
  -6   4   3     1837.42     1872.11    180.98 o
  -5   4   3     5230.50     5484.65    284.35 o
  -4   4   3      940.64      972.01     73.13 o
  -3   4   3    14709.44    14953.50    181.90 o
  -2   4   3    11475.76    11736.12    162.86 o
  -1   4   3     3114.87     3098.98     52.42 o
   0   4   3       51.56      113.93     25.47 o
   1   4   3     1540.68     1720.68     37.36 o
   2   4   3    12729.36    13430.27    294.89 o
   3   4   3    13414.69    13828.79    229.02 o
   4   4   3     1380.15     1392.45     48.18 o
   5   4   3     2922.64     2940.42    111.73 o
   6   4   3       20.89       52.55     27.62 o
   7   4   3     1652.59     1708.11    115.40 o
  -6   5   3     4035.64     3814.27    220.20 o
  -5   5   3     1123.38     1201.27    107.73 o
  -4   5   3      271.29      318.74     67.57 o
  -3   5   3       34.38       33.90     54.51 o
  -2   5   3     3714.74     3650.62     65.64 o
  -1   5   3     2970.91     2978.73     52.42 o
   0   5   3     4124.02     4129.77     71.81 o
   1   5   3      171.75      135.12     38.35 o
   2   5   3     6078.80     5864.83     59.07 o
   3   5   3      319.22      260.61     26.69 o
   4   5   3      167.86      168.35     37.48 o
   5   5   3     1678.11     1770.80     77.61 o
   6   5   3      563.22      682.72     63.97 o
   7   5   3     1055.81     1029.79    104.88 o
  -6   6   3      171.53      217.68    153.72 o
  -5   6   3      532.83      635.06    107.16 o
  -4   6   3      363.22      337.46     69.57 o
  -3   6   3    14114.96    12689.78   1989.93 o
  -2   6   3     2117.78     2174.32     53.23 o
  -1   6   3    13295.67    12878.05    114.89 o
   0   6   3       25.60       22.48     21.36 o
   1   6   3     4366.41     3884.60    102.43 o
   2   6   3      175.01      203.01     37.20 o
   3   6   3    12737.59    12420.90    325.99 o
   4   6   3      105.09      114.07     47.90 o
   5   6   3     2477.91     2497.91     81.81 o
   6   6   3      127.08       62.48     48.96 o
   7   6   3     1829.61     2024.52    118.14 o
  -6   7   3      616.91      647.55    168.86 o
  -5   7   3     1427.36     1352.13    158.22 o
  -4   7   3     5000.44     5264.04    159.40 o
  -3   7   3       18.52        8.78     46.70 o
  -2   7   3      252.15      257.20     38.64 o
  -1   7   3      266.66      316.34     37.09 o
   0   7   3      147.86      152.57     21.45 o
   1   7   3     2469.67     2355.06     55.35 o
   2   7   3     4139.74     4250.52    161.71 o
   3   7   3      288.29      241.87     36.74 o
   4   7   3      191.23      199.83     39.00 o
   5   7   3      463.23      411.17     53.60 o
   6   7   3     1099.85     1164.15     88.95 o
   7   7   3     1728.39     1839.07    113.41 o
  -5   8   3     4406.00     4447.94    220.90 o
  -4   8   3     1403.26     1434.71    144.72 o
  -3   8   3       81.02      113.73     57.82 o
  -2   8   3       39.93       63.22     37.96 o
  -1   8   3     7420.04     7467.77    116.76 o
   0   8   3     3890.58     3886.57     65.07 o
   1   8   3     2386.68     2295.61     54.75 o
   2   8   3     3448.94     3012.34    250.91 o
   3   8   3      211.54      179.23     19.08 o
   4   8   3       83.35      106.47     34.71 o
   5   8   3     5598.56     5976.96    252.10 o
   6   8   3       66.61       11.97     70.78 o
   7   8   3      311.70      370.09    113.55 o
  -4   9   3     3172.18     3296.53    182.20 o
  -3   9   3      564.62      721.73    114.40 o
  -2   9   3     1277.43     1454.64     91.99 o
  -1   9   3      248.16      284.77     35.63 o
   0   9   3     4559.88     4499.67     80.33 o
   1   9   3     2285.10     2091.60     57.77 o
   2   9   3      240.59      221.52     33.53 o
   3   9   3      120.21      134.93     23.29 o
   4   9   3     1835.89     1726.48     68.87 o
   5   9   3        0.50       47.42     47.76 o
   6   9   3      273.61      250.86    152.18 o
  -4  10   3        5.89       22.34     67.26 o
  -3  10   3     1721.18     2122.97    276.49 o
  -2  10   3      787.74      825.55     78.31 o
  -1  10   3     1582.54     1464.40     69.99 o
   0  10   3      308.19      273.02     43.07 o
   1  10   3     5542.03     5412.39     85.27 o
   2  10   3      348.66      371.84     40.77 o
   3  10   3     2504.44     1971.83    209.48 o
   4  10   3      204.88      280.34    102.76 o
   5  10   3      341.40      493.68    118.77 o
   6  10   3      166.66      113.89    157.37 o
  -3  11   3      810.22      871.81     96.51 o
  -2  11   3      315.71      410.98     66.82 o
  -1  11   3       62.02       45.92     96.07 o
   0  11   3       75.90      191.51     84.65 o
   1  11   3       58.36      151.44     50.90 o
   2  11   3     1439.81     1432.33     74.20 o
   3  11   3      353.30      364.02     98.44 o
   4  11   3       99.68      124.08    107.16 o
   5  11   3      621.16      675.19    130.23 o
  -2  12   3      425.72      286.48    114.73 o
  -1  12   3      966.25      874.58    120.12 o
   0  12   3      193.53      434.08    100.57 o
   1  12   3     3493.88     3492.80    163.66 o
   2  12   3       51.28       52.80     96.15 o
   3  12   3     1767.56     1763.48    101.65 o
   4  12   3     3386.47     3562.70    168.56 o
   0  13   3     1143.39      994.83    112.44 o
   1  13   3     1041.53      924.87    122.08 o
   2  13   3       32.62      -46.66    117.21 o
   3  13   3       27.04       70.42    109.76 o
  -4 -12   4       23.91      -41.38    161.11 o
  -3 -12   4      897.76      829.29    165.57 o
  -2 -12   4     2141.54     1974.95    258.95 o
  -1 -12   4      212.45      234.08    187.45 o
   0 -12   4      408.07      592.26    192.07 o
   1 -12   4     4606.66     3804.12    287.56 o
  -5 -11   4      751.41      814.07    166.29 o
  -4 -11   4       74.56       41.41    151.75 o
  -3 -11   4      117.47      340.23    127.06 o
  -2 -11   4     5112.99     4928.97    223.68 o
  -1 -11   4      854.15     1063.50    150.56 o
   0 -11   4      806.67      788.07    190.59 o
   1 -11   4      532.84      548.91    138.88 o
   2 -11   4      108.76      103.09    106.21 o
  -5 -10   4     1263.10     1304.54    169.76 o
  -4 -10   4     1125.91     1015.62    155.02 o
  -3 -10   4     4745.54     4639.15    124.10 o
  -2 -10   4      153.37      154.46     60.50 o
  -1 -10   4     2227.21     2178.77     99.53 o
   0 -10   4        4.98        2.59     92.05 o
   1 -10   4     1210.62     1055.82    143.17 o
   2 -10   4     1573.09     1683.58    162.40 o
   3 -10   4     2926.08     2993.39    150.20 o
  -6  -9   4     5195.60     5374.17    172.82 o
  -5  -9   4       35.28       25.03    110.52 o
  -4  -9   4      173.80      126.08    176.33 o
  -3  -9   4      136.25      162.21     68.95 o
  -2  -9   4    10102.85    10335.22    236.15 o
  -1  -9   4     2481.36     2504.65     64.25 o
   0  -9   4     5814.28     6034.72    199.05 o
   1  -9   4      552.72      504.99    119.18 o
   2  -9   4     5426.20     5322.65    209.56 o
   3  -9   4      398.37      452.65    102.97 o
   4  -9   4     1159.09     1152.90    153.32 o
  -6  -8   4      110.91       77.63     97.43 o
  -5  -8   4      267.23      227.48     70.63 o
  -4  -8   4      280.84      274.44    128.53 o
  -3  -8   4     4846.96     4947.52    131.33 o
  -2  -8   4      546.48      535.45     55.72 o
  -1  -8   4      988.05      988.08     49.36 o
   0  -8   4     2330.80     2337.96    115.12 o
   1  -8   4      240.93      232.17     29.38 o
   2  -8   4     1622.04     1500.90     56.02 o
   3  -8   4     6190.30     6375.54    158.28 o
   4  -8   4      312.65      335.61    126.13 o
   5  -8   4      336.16      362.66    116.74 o
  -7  -7   4      281.16      316.08    163.32 o
  -6  -7   4     1700.94     1617.34     85.19 o
  -5  -7   4     5213.87     5052.90    175.22 o
  -4  -7   4    10804.75    11332.35    297.31 o
  -3  -7   4     1090.85     1084.74     67.77 o
  -2  -7   4      538.93      506.24     51.85 o
  -1  -7   4     1014.62     1061.60     44.61 o
   0  -7   4     4003.13     4089.47     90.84 o
   1  -7   4     4495.41     4314.65    126.02 o
   2  -7   4     4256.39     3984.24     83.63 o
   3  -7   4       71.76      136.93     56.82 o
   4  -7   4      125.86       96.17     65.57 o
   5  -7   4      106.33      198.52     78.30 o
  -7  -6   4     2277.70     2268.99    208.43 o
  -6  -6   4      338.20      296.05     68.29 o
  -5  -6   4     6859.82     6809.99    180.21 o
  -4  -6   4       17.47       24.10     52.80 o
  -3  -6   4     3237.37     3316.13     81.73 o
  -2  -6   4      668.44      690.70     49.79 o
  -1  -6   4    20288.90    20263.45    314.24 o
   0  -6   4      546.29      580.37     35.90 o
   1  -6   4     2281.86     2249.57     88.37 o
   2  -6   4    11843.37    11243.15    401.64 o
   3  -6   4      350.54      377.73     59.02 o
   4  -6   4      469.71      504.63     91.55 o
   5  -6   4     3032.05     3347.66    226.23 o
   6  -6   4       43.64       55.01    147.48 o
  -7  -5   4       92.29      140.71    159.70 o
  -6  -5   4     2019.33     2050.75     88.77 o
  -5  -5   4      761.46      789.00     60.94 o
  -4  -5   4     5105.29     4913.85    179.76 o
  -3  -5   4      910.72      993.84     65.54 o
  -2  -5   4      443.01      479.01     39.12 o
  -1  -5   4     7194.84     7122.09    118.83 o
   0  -5   4     2046.99     1934.78     48.81 o
   1  -5   4       30.93       49.10     43.80 o
   2  -5   4      337.48      352.12     44.86 o
   3  -5   4    11246.31    11200.18    208.47 o
   4  -5   4     2354.42     2257.47    135.29 o
   5  -5   4      327.89      371.87     90.78 o
   6  -5   4      273.08      343.16    142.69 o
  -7  -4   4     4560.73     4569.72    164.50 o
  -6  -4   4     1625.25     1806.05     86.92 o
  -5  -4   4      716.25      856.15     65.10 o
  -4  -4   4        7.62       50.89     36.89 o
  -3  -4   4     2528.99     2445.53     77.36 o
  -2  -4   4     1605.38     1776.19     46.78 o
  -1  -4   4      340.05      323.45     33.29 o
   0  -4   4     1453.23     1466.35     54.08 o
   1  -4   4     7813.95     7183.29    175.12 o
   2  -4   4     3207.72     3350.56    110.10 o
   3  -4   4     4578.44     4612.32    203.62 o
   4  -4   4      596.25      603.92     82.37 o
   5  -4   4     2021.15     2080.98    139.12 o
   6  -4   4      123.12      137.52    133.78 o
  -7  -3   4     2938.38     3237.89    155.36 o
  -6  -3   4     2120.20     2159.37     89.44 o
  -5  -3   4      133.11      147.33     58.32 o
  -4  -3   4     8446.36     8462.27    247.63 o
  -3  -3   4     6019.85     6629.48    355.80 o
  -2  -3   4    26307.65    27543.21    313.70 o
  -1  -3   4       48.89       72.55     44.30 o
   0  -3   4     4378.61     4694.22     70.55 o
   1  -3   4     1585.29     1628.41     60.31 o
   2  -3   4     5121.19     4494.24    254.33 o
   3  -3   4       83.73       80.78     59.54 o
   4  -3   4     1065.62     1052.48     82.36 o
   5  -3   4     1220.05     1281.96     68.38 o
   6  -3   4      800.57      851.91     88.78 o
   7  -3   4        6.51       54.30    157.54 o
  -7  -2   4     1560.24     1577.86    265.60 o
  -6  -2   4       21.85      227.38     65.10 o
  -5  -2   4     1063.97      944.01    125.77 o
  -4  -2   4     1455.25     1642.76    114.47 o
  -3  -2   4    14842.09    12733.68    577.39 o
  -2  -2   4     1792.52     1931.95    240.42 o
  -1  -2   4      112.89      177.63     33.33 o
   0  -2   4      282.36      307.79     35.00 o
   1  -2   4      378.87      233.53     41.96 o
   2  -2   4     2686.11     2590.96     65.26 o
   3  -2   4     4362.02     4478.83    244.69 o
   4  -2   4     5955.27     5913.32    193.48 o
   5  -2   4      232.90      317.06     76.75 o
   6  -2   4       68.54       62.85     36.24 o
   7  -2   4      688.29      656.83    154.22 o
  -2  -1   4      453.44      364.88     65.54 o
  -1  -1   4      301.37      362.39    286.86 o
   0  -1   4    13125.17    12523.37    635.67 o
   1  -1   4    13772.47    10942.79    354.33 o
   2  -1   4     3687.02     3897.03    324.93 o
   3  -1   4      384.96      390.78     56.05 o
   4  -1   4     2915.62     2443.73     79.81 o
   5  -1   4     1403.72     1324.77    129.45 o
   6  -1   4     4102.92     4854.47    430.90 o
   7  -1   4      535.02      748.84    203.49 o
   5   0   4     4633.19     5602.85    140.09 o
  -7   1   4      693.34      670.67    213.45 o
  -6   1   4     4526.47     4079.51    288.90 o
  -5   1   4      273.82      240.05     75.67 o
  -4   1   4     3888.31     3785.54    128.01 o
  -3   1   4      710.96      742.10     52.73 o
  -2   1   4      177.48      364.17     71.91 o
  -1   1   4    23180.63    20296.78   1777.41 o
   0   1   4      140.29      343.14     45.79 o
   1   1   4     9487.17     8362.36    101.41 o
  -7   2   4      206.79      143.06    134.21 o
  -6   2   4      475.68      413.76    136.64 o
  -5   2   4     3718.29     3544.05    164.33 o
  -4   2   4     1412.77     1443.05     92.56 o
  -3   2   4     3383.02     3284.90     79.47 o
  -2   2   4      149.34      187.65     36.44 o
  -1   2   4       44.81       69.44     29.82 o
   0   2   4       98.73      110.74     24.30 o
   1   2   4     3510.89     3139.56     71.17 o
   2   2   4     9231.56     9704.42    400.49 o
   3   2   4     8518.85     6900.69    738.05 o
   4   2   4      308.35      233.75     47.65 o
   5   2   4     2353.08     2079.80    130.78 o
   6   2   4     4228.36     2927.30    193.41 o
   7   2   4      776.15      426.26    123.68 o
  -7   3   4      417.80      555.74    172.02 o
  -6   3   4      446.46      321.14    138.28 o
  -5   3   4      148.32      154.07     82.15 o
  -4   3   4     1704.97     1805.61     93.60 o
  -3   3   4      218.41      249.03     55.68 o
  -2   3   4    12607.50    12591.28    118.95 o
  -1   3   4     2867.63     3182.37     58.98 o
   0   3   4     3016.23     3192.76     61.12 o
   1   3   4     1911.15     1848.97     61.27 o
   2   3   4    13762.90    14128.35    259.46 o
   3   3   4      374.10      447.58     32.28 o
   4   3   4     2084.92     2161.85    144.30 o
   5   3   4      515.29      540.66     46.52 o
   6   3   4      239.83      214.83     58.54 o
   7   3   4      101.34      171.96     88.54 o
  -7   4   4     3664.37     3698.09    242.30 o
  -6   4   4      538.70      554.73    162.59 o
  -5   4   4     4172.34     4312.88    162.76 o
  -4   4   4     5782.27     6019.55    282.79 o
  -3   4   4     5366.08     5444.78     93.86 o
  -2   4   4     4448.90     4436.42     91.83 o
  -1   4   4     4294.62     4200.17    310.15 o
   0   4   4      253.47      310.30     36.22 o
   1   4   4      417.11      409.84     26.68 o
   2   4   4       53.55       73.96     33.38 o
   3   4   4       12.34       19.16     26.48 o
   4   4   4     2462.05     2430.06    150.57 o
   5   4   4     1214.24     1277.61     57.92 o
   6   4   4       75.44      125.06     46.17 o
   7   4   4      120.92      148.32     67.97 o
  -6   5   4     1984.55     1936.26    192.30 o
  -5   5   4     3328.79     3272.79    142.65 o
  -4   5   4      410.18      410.17     71.24 o
  -3   5   4     3924.85     4127.00    122.20 o
  -2   5   4      698.16      710.42     51.00 o
  -1   5   4      113.46      127.01     32.17 o
   0   5   4    17135.39    17344.66    304.31 o
   1   5   4     3014.82     2880.62     49.36 o
   2   5   4     1113.08     1162.10     41.57 o
   3   5   4      217.72      207.41     24.43 o
   4   5   4       66.85      144.47     36.93 o
   5   5   4       38.07       50.05     50.61 o
   6   5   4      766.33      819.63     84.53 o
   7   5   4     2401.87     2420.26    123.13 o
  -6   6   4     1976.28     1900.50    192.51 o
  -5   6   4     1042.85      989.53    151.41 o
  -4   6   4     3076.86     3143.80    106.60 o
  -3   6   4     2246.68     2130.15     82.78 o
  -2   6   4       17.45       20.50     35.57 o
  -1   6   4     8615.00     8470.52    166.32 o
   0   6   4     9334.72     9179.15    178.98 o
   1   6   4     4777.85     4296.69    101.69 o
   2   6   4     1754.01     1709.88     41.76 o
   3   6   4       17.67       31.38     30.34 o
   4   6   4      282.02      324.86     38.36 o
   5   6   4     3846.98     3976.81    127.08 o
   6   6   4     4555.25     4593.03    126.22 o
   7   6   4      233.96      282.08     90.57 o
  -5   7   4      424.38      336.82    144.22 o
  -4   7   4     2101.63     2137.56    109.85 o
  -3   7   4      269.53      211.00     73.95 o
  -2   7   4     2369.09     2089.21    136.30 o
  -1   7   4      272.38      290.92     37.87 o
   0   7   4      811.15      828.02     30.74 o
   1   7   4      467.43      469.38     42.01 o
   2   7   4     4493.00     4587.28    187.62 o
   3   7   4     1818.49     1885.54     68.76 o
   4   7   4     1031.13      972.70     55.25 o
   5   7   4      284.15      327.78     48.65 o
   6   7   4       89.09      112.31     70.22 o
   7   7   4       41.92       36.61    114.06 o
  -5   8   4      136.73      246.23    142.90 o
  -4   8   4     1890.05     1955.08    158.11 o
  -3   8   4      540.68      580.83    107.41 o
  -2   8   4     2032.07     1966.12     63.66 o
  -1   8   4      118.52      119.13     43.10 o
   0   8   4      804.02      790.44     30.63 o
   1   8   4       79.39      103.34     30.47 o
   2   8   4     8448.18     8092.10    178.78 o
   3   8   4       44.51       36.31     43.38 o
   4   8   4     5724.30     5734.53    135.91 o
   5   8   4      263.92      322.26     44.43 o
   6   8   4       70.57       55.52     92.05 o
  -4   9   4      278.71      344.92    120.58 o
  -3   9   4       32.68       89.47    103.19 o
  -2   9   4     4848.66     5150.27    171.41 o
  -1   9   4       24.13       66.31     36.84 o
   0   9   4     1018.01      981.78     57.04 o
   1   9   4      543.89      481.40     41.67 o
   2   9   4     2249.53     2135.54     82.65 o
   3   9   4      105.16       75.61     81.04 o
   4   9   4       57.53       69.61     69.96 o
   5   9   4     2070.99     2133.02     95.32 o
   6   9   4      160.89       47.09    154.42 o
  -4  10   4       55.54       77.45    136.99 o
  -3  10   4       10.46      130.48     98.02 o
  -2  10   4     1669.89     1954.68    103.52 o
  -1  10   4     1727.91     1902.97     80.94 o
   0  10   4       62.34       56.17     48.33 o
   1  10   4      418.97      414.08     44.49 o
   2  10   4      125.15      119.86     59.03 o
   3  10   4       57.32       85.56     88.53 o
   4  10   4     3201.70     3049.76    145.73 o
   5  10   4       13.88      -51.11    145.17 o
   6  10   4       32.07        1.66    158.61 o
  -3  11   4      279.00      227.64    113.30 o
  -2  11   4        7.13       -3.59     82.19 o
  -1  11   4       21.74       31.87     93.46 o
   0  11   4     1842.69     1891.07     81.33 o
   1  11   4     1114.36     1315.48     78.51 o
   2  11   4     1786.80     1911.29     88.06 o
   3  11   4      359.28      308.25     76.92 o
   4  11   4     1035.38     1067.25    126.73 o
   5  11   4      150.58      245.53    122.89 o
  -2  12   4      456.35      516.24     91.99 o
  -1  12   4      155.11      248.22     98.27 o
   0  12   4     3195.78     3159.21    151.23 o
   1  12   4      466.50      642.67    109.69 o
   2  12   4     1677.96     1735.83    120.71 o
   3  12   4      213.83      221.52     73.41 o
   4  12   4      896.73      979.85    131.93 o
   0  13   4     1505.62     1121.33    119.19 o
   1  13   4       41.09       56.44    147.46 o
   2  13   4       19.31      161.26     98.28 o
  -3 -12   5     2383.91     1763.56    505.83 o
  -2 -12   5       14.96       78.86    102.47 o
  -1 -12   5     2586.56     2090.97    498.40 o
   0 -12   5      575.24      532.45    147.21 o
  -4 -11   5      578.54      627.68    168.63 o
  -3 -11   5       20.42       72.30     86.91 o
  -2 -11   5      380.04      410.78    134.26 o
  -1 -11   5      190.00      163.57    125.69 o
   0 -11   5      674.87      676.36    227.23 o
   1 -11   5      100.80      129.55    189.22 o
   2 -11   5       34.60      -43.26    145.81 o
  -5 -10   5     1382.59     1217.07    176.69 o
  -4 -10   5     3346.80     3249.46    208.74 o
  -3 -10   5     2438.89     2724.82    190.59 o
  -2 -10   5     1857.19     1758.40    162.24 o
  -1 -10   5     2664.70     2743.05    164.82 o
   0 -10   5       12.39       70.50    109.08 o
   1 -10   5      917.03      949.09    144.60 o
   2 -10   5        4.22       24.50    136.05 o
   3 -10   5      841.26     1059.90    166.41 o
  -6  -9   5      847.82      682.85    122.15 o
  -5  -9   5        0.52      -67.47    147.72 o
  -4  -9   5      855.59      797.77    151.83 o
  -3  -9   5      272.07      241.63     72.91 o
  -2  -9   5       28.91       55.59     49.06 o
  -1  -9   5      100.83      105.80     44.81 o
   0  -9   5     7408.74     8015.38    549.70 o
   1  -9   5       76.57       81.88    116.35 o
   2  -9   5      531.08      694.89    138.23 o
   3  -9   5     1064.51      998.43    115.85 o
   4  -9   5       17.67       15.39    112.85 o
  -6  -8   5      528.89      480.28    112.15 o
  -5  -8   5      996.41     1008.16    128.92 o
  -4  -8   5      308.71      349.94    129.91 o
  -3  -8   5     1120.12     1199.21     79.42 o
  -2  -8   5       14.02       43.17     51.66 o
  -1  -8   5      220.40      191.55     40.00 o
   0  -8   5      314.07      256.11     42.26 o
   1  -8   5      158.05      116.61     51.73 o
   2  -8   5      685.14      650.69     60.30 o
   3  -8   5      299.26      304.90     59.71 o
   4  -8   5      919.29     1105.30    145.58 o
  -6  -7   5      788.22      862.30    111.10 o
  -5  -7   5       31.19      131.80    107.17 o
  -4  -7   5     3676.54     3477.88    184.96 o
  -3  -7   5       29.55       59.37     58.24 o
  -2  -7   5     1344.03     1278.42     56.93 o
  -1  -7   5       89.64       81.69     36.90 o
   0  -7   5      426.98      430.56     39.82 o
   1  -7   5     1714.99     1744.54     70.28 o
   2  -7   5     2167.17     2048.41     76.54 o
   3  -7   5      760.79      770.66     73.28 o
   4  -7   5      662.46      714.30     84.50 o
   5  -7   5      867.24      985.19     93.38 o
  -7  -6   5     3458.50     3485.32    271.05 o
  -6  -6   5      346.66      331.87     98.14 o
  -5  -6   5      329.71      191.82    102.02 o
  -4  -6   5     5191.60     5131.18    196.96 o
  -3  -6   5    12672.94    13483.07    444.06 o
  -2  -6   5      149.32      124.13     40.35 o
  -1  -6   5     1920.71     2016.66     49.57 o
   0  -6   5       13.18       36.86     32.58 o
   1  -6   5      468.52      434.58     32.01 o
   2  -6   5     5146.33     4963.14    102.39 o
   3  -6   5     1632.08     1734.86     89.29 o
   4  -6   5     4241.33     4341.75    119.31 o
   5  -6   5      155.69      162.98     78.31 o
  -7  -5   5      423.21      613.34    179.14 o
  -6  -5   5      111.79       96.49    100.93 o
  -5  -5   5      154.74      132.13     33.66 o
  -4  -5   5       54.18      157.31    109.85 o
  -3  -5   5      524.14      497.92     63.34 o
  -2  -5   5     1664.83     1667.82     46.52 o
  -1  -5   5     1755.62     1865.59     48.35 o
   0  -5   5     7913.48     8004.71    105.90 o
   1  -5   5      210.89      214.20     31.68 o
   2  -5   5     1463.96     1353.21     63.89 o
   3  -5   5       46.53       36.05     62.64 o
   4  -5   5      217.28      219.65     68.71 o
   5  -5   5     1109.65     1194.56    109.17 o
   6  -5   5      432.32      456.05    153.27 o
  -7  -4   5     3407.32     3445.14    233.29 o
  -6  -4   5       78.28      110.28     55.29 o
  -5  -4   5      733.32      684.21     87.66 o
  -4  -4   5        4.45       39.57    124.04 o
  -3  -4   5     1839.60     2006.14     77.23 o
  -2  -4   5     5007.26     4468.82    252.46 o
  -1  -4   5     3180.10     3172.49     76.44 o
   0  -4   5      694.21      767.61     53.46 o
   1  -4   5     1877.15     1908.45     85.07 o
   2  -4   5      151.33      181.31     50.31 o
   3  -4   5       77.50       45.34     62.76 o
   4  -4   5     3394.17     3503.49    126.47 o
   5  -4   5     1300.23     1562.24    135.74 o
   6  -4   5       43.91      -21.29    135.69 o
  -7  -3   5      131.72      334.15    117.73 o
  -6  -3   5     2159.85     2263.05     91.31 o
  -5  -3   5     1399.33     1322.54    141.68 o
  -4  -3   5       33.49       45.26    110.13 o
  -3  -3   5       18.40      110.99     52.49 o
  -2  -3   5     1392.48     1523.39     68.10 o
  -1  -3   5      398.27      415.34     47.01 o
   0  -3   5     8914.27     8632.03    129.19 o
   1  -3   5    18176.62    17254.01    508.37 o
   2  -3   5     4205.14     3900.60     73.15 o
   3  -3   5      387.04      373.66     37.36 o
   4  -3   5      229.81      262.09     75.68 o
   5  -3   5     1309.19     1322.87     97.79 o
   6  -3   5        8.76      -30.45    129.74 o
   7  -3   5     5055.09     4597.34    236.28 o
  -7  -2   5       67.29      220.76    183.75 o
  -6  -2   5     1304.08     1437.33    231.16 o
  -5  -2   5     8339.77     8105.31    258.74 o
  -4  -2   5      200.65      151.07     43.34 o
  -3  -2   5       72.26      213.64     62.17 o
  -2  -2   5      974.28      935.71     68.15 o
  -1  -2   5       15.36       50.87     35.73 o
   0  -2   5     1425.68     1903.93     53.76 o
   1  -2   5     1918.92     1828.61     77.81 o
   2  -2   5       85.13       81.40     38.96 o
   3  -2   5       80.59      140.88     45.17 o
   4  -2   5      599.84      602.54     59.06 o
   5  -2   5     1982.04     2087.79    103.69 o
   6  -2   5     4333.48     4757.68    340.99 o
   7  -2   5       11.31      123.66    117.44 o
  -3  -1   5     2947.46     2432.54     58.20 o
  -1  -1   5     3028.51     2731.22    157.06 o
   0  -1   5     1743.13     2108.56    138.32 o
   1  -1   5     2222.67     1955.34     74.18 o
   2  -1   5     2262.20     1933.04    445.16 o
   3  -1   5     3298.05     3151.36    157.98 o
   4  -1   5      304.03      398.13     59.64 o
   5  -1   5       56.35      114.85     58.78 o
   6  -1   5       33.12       43.89     39.25 o
   7  -1   5     1777.17     1562.35    233.15 o
   6   0   5     1346.11     1403.57     87.21 o
  -7   1   5       20.22       69.30    116.67 o
  -6   1   5     1330.95     1078.85    214.94 o
  -5   1   5      753.37      714.14    185.15 o
  -4   1   5        9.09      -24.77     54.68 o
  -3   1   5      513.95      633.60     73.71 o
  -2   1   5      147.57      160.85     38.47 o
  -1   1   5     1716.24     1329.85     53.36 o
  -7   2   5     1772.50     1500.16    338.34 o
  -6   2   5     1844.15     1591.91    172.01 o
  -5   2   5     1518.53     1602.62     87.87 o
  -4   2   5      422.69      453.32     79.55 o
  -3   2   5      295.63      339.17     48.54 o
  -2   2   5      323.95      308.80     47.18 o
  -1   2   5     1397.05     1351.52     45.58 o
   0   2   5    15261.42    15604.78    343.90 o
   1   2   5      147.01      131.49     43.82 o
   2   2   5      393.27      345.87     33.75 o
   3   2   5     2064.10     1886.02    110.14 o
   4   2   5     2429.24     1926.16    136.10 o
   5   2   5     1009.07      759.74    116.21 o
   6   2   5     1957.93     1099.84    140.29 o
  -7   3   5     1275.40     1173.34    190.95 o
  -6   3   5      174.59      117.27    148.97 o
  -5   3   5     4898.13     4783.57    143.07 o
  -4   3   5     1223.64     1177.09     67.23 o
  -3   3   5      268.45      213.20     57.39 o
  -2   3   5     2356.11     2405.26     75.43 o
  -1   3   5    10182.12     9654.33    169.16 o
   0   3   5      125.88      141.56     25.28 o
   1   3   5     4934.37     4542.95     90.19 o
   2   3   5     2466.11     2495.78     57.18 o
   3   3   5     3052.31     3163.54     67.82 o
   4   3   5     1434.48     1456.23    115.16 o
   5   3   5     3993.60     4129.34    226.37 o
   6   3   5        5.03      -16.91     76.87 o
   7   3   5     7216.35     6209.06    787.41 o
  -6   4   5      218.36      212.80    155.93 o
  -5   4   5      225.56      184.61    107.83 o
  -4   4   5     1870.83     1866.64     82.70 o
  -3   4   5     2870.50     2787.32     70.16 o
  -2   4   5      213.08      210.80     55.95 o
  -1   4   5       25.41       35.16     49.93 o
   0   4   5     9061.32     8346.89   1521.33 o
   1   4   5      445.73      395.93     31.45 o
   2   4   5     3660.82     3613.14    144.62 o
   3   4   5     3454.14     3517.54    109.64 o
   4   4   5     1323.56     1293.47     48.86 o
   5   4   5     1143.37     1226.27     77.18 o
   6   4   5       98.38      126.83     69.46 o
   7   4   5       51.35       47.38     87.00 o
  -6   5   5       20.96      101.01    155.73 o
  -5   5   5      171.90      132.73    134.18 o
  -4   5   5      246.40      212.93     77.75 o
  -3   5   5      716.95      721.25     53.63 o
  -2   5   5       26.77       34.10     45.45 o
  -1   5   5      382.56      363.06     47.06 o
   0   5   5     1749.69     1720.89     59.07 o
   1   5   5    11354.57     9954.59    400.43 o
   2   5   5       17.08       45.02     23.81 o
   3   5   5      318.51      368.59     38.01 o
   4   5   5      729.10      691.22     37.68 o
   5   5   5     6093.00     6625.00    205.24 o
   6   5   5      453.62      396.48     78.20 o
   7   5   5     4781.14     4754.36    206.23 o
  -6   6   5      713.06      653.45    175.41 o
  -5   6   5      394.51      294.01    143.92 o
  -4   6   5     1429.89     1375.61    149.06 o
  -3   6   5      566.15      607.95     63.64 o
  -2   6   5     5124.67     5171.00    176.16 o
  -1   6   5     2853.72     2822.46     62.56 o
   0   6   5       64.92       47.01     30.83 o
   1   6   5     1336.30     1305.40     43.01 o
   2   6   5      461.84      506.44     36.06 o
   3   6   5     1021.28     1067.31     52.10 o
   4   6   5     2190.37     2394.42     71.15 o
   5   6   5      115.40       81.45     43.89 o
   6   6   5     1075.42     1148.98     85.44 o
   7   6   5        8.36       92.18    119.67 o
  -5   7   5     1440.71     1381.64    170.11 o
  -4   7   5     1074.10     1028.00    141.45 o
  -3   7   5     3147.48     3224.95    107.64 o
  -2   7   5      280.61      271.40     62.56 o
  -1   7   5      244.95      241.78     49.97 o
   0   7   5       10.17       28.24     31.00 o
   1   7   5     6121.86     5647.78    172.78 o
   2   7   5     2214.34     1944.73     65.72 o
   3   7   5      140.32      162.69     43.40 o
   4   7   5       39.31       37.84     40.21 o
   5   7   5      582.11      580.72     43.35 o
   6   7   5       18.07       63.43     94.38 o
   7   7   5     1014.45      986.53    132.39 o
  -5   8   5      386.77      459.95    153.19 o
  -4   8   5      156.05      148.19    123.40 o
  -3   8   5       21.58       59.91     61.48 o
  -2   8   5     2213.83     2343.81     87.20 o
  -1   8   5     2531.84     2499.94     74.52 o
   0   8   5     3473.37     3491.55     74.53 o
   1   8   5     3640.53     3472.06     85.32 o
   2   8   5     1235.54     1234.79     70.54 o
   3   8   5       99.02       91.08     50.93 o
   4   8   5     1881.47     1796.81    154.14 o
   5   8   5      408.88      384.71     80.11 o
   6   8   5     3819.15     3781.21    208.81 o
  -4   9   5     1067.38     1190.38    148.67 o
  -3   9   5      805.02      894.95    124.31 o
  -2   9   5       84.25      102.11     61.10 o
  -1   9   5     6766.32     7135.69    109.10 o
   0   9   5      930.69      939.14     54.70 o
   1   9   5     1195.50     1166.60     68.02 o
   2   9   5       13.54       26.93     57.84 o
   3   9   5    12871.90    13189.10    180.81 o
   4   9   5      308.61      311.45    130.78 o
   5   9   5     3625.87     3762.00    212.32 o
   6   9   5      620.25      530.80    169.03 o
  -3  10   5      146.27      216.16     98.52 o
  -2  10   5     2815.76     3134.64    104.82 o
  -1  10   5      225.52      244.42     42.85 o
   0  10   5       70.35       69.46     57.51 o
   1  10   5      191.44      192.50     57.67 o
   2  10   5      378.56      357.96     66.68 o
   3  10   5     2496.92     2661.58    106.81 o
   4  10   5      428.99      521.89    107.81 o
   5  10   5      120.01      106.75    152.63 o
  -2  11   5      552.93      611.83     90.40 o
  -1  11   5     1947.03     1964.47    128.96 o
   0  11   5      198.84      245.33     64.47 o
   1  11   5     3589.55     3530.11    102.74 o
   2  11   5      763.86      973.32     79.41 o
   3  11   5     3623.59     3487.21    120.54 o
   4  11   5       22.95       66.73    106.65 o
   5  11   5     3069.06     3420.16    228.42 o
  -1  12   5        5.89      435.79    101.31 o
   0  12   5     5599.47     5296.90    184.41 o
   1  12   5       25.21       58.43     93.63 o
   2  12   5     1415.48     1662.66     92.84 o
   3  12   5      734.33      777.72    105.16 o
  -1 -12   6      222.99      160.12    125.99 o
  -4 -11   6     1251.63     1295.84    185.25 o
  -3 -11   6       38.37      -33.00    158.10 o
  -2 -11   6     1048.41     1017.87    169.22 o
  -1 -11   6      523.10      734.98    164.88 o
   0 -11   6      108.47      219.53    167.84 o
   1 -11   6     1133.76     1014.22    181.96 o
  -5 -10   6      259.11      201.47    157.19 o
  -4 -10   6     1630.68     1769.43    191.19 o
  -3 -10   6      131.54      171.62    153.60 o
  -2 -10   6      103.61      -26.66    143.49 o
  -1 -10   6        7.36      -22.70    131.68 o
   0 -10   6      860.12      855.75    151.18 o
   1 -10   6      259.67      139.29    139.56 o
   2 -10   6     3439.30     3638.57    215.92 o
   3 -10   6       99.73       62.82    183.53 o
  -5  -9   6     3371.86     3362.03    221.95 o
  -4  -9   6      304.66      365.35    195.50 o
  -3  -9   6     2074.75     2115.01    192.85 o
  -2  -9   6     1673.22     1758.96     79.18 o
  -1  -9   6     3108.16     3088.66     85.76 o
   0  -9   6      752.57      812.76     82.46 o
   1  -9   6     2405.75     2442.78    143.14 o
   2  -9   6     1272.04     1381.07    161.06 o
   3  -9   6     1416.67     1362.93    167.67 o
  -6  -8   6      269.77      135.12    130.38 o
  -5  -8   6       14.69      118.81    148.92 o
  -4  -8   6     1890.64     1916.86    171.45 o
  -3  -8   6     4531.14     4329.33    125.24 o
  -2  -8   6     4052.57     4221.29     86.22 o
  -1  -8   6      561.85      583.20     52.29 o
   0  -8   6      268.61      327.40     47.24 o
   1  -8   6     2877.94     2902.36    103.44 o
   2  -8   6      166.17      110.19     66.53 o
   3  -8   6      187.13      179.02     67.28 o
   4  -8   6     1762.61     1912.08    138.86 o
  -6  -7   6      207.20      234.69    112.59 o
  -5  -7   6      372.75      422.45    121.55 o
  -4  -7   6      344.68      443.61    131.18 o
  -3  -7   6     2888.39     2799.67    156.46 o
  -2  -7   6        4.42       11.52     45.09 o
  -1  -7   6     1835.94     1818.06     60.78 o
   0  -7   6       33.97       58.10     42.77 o
   1  -7   6     9859.33     9623.63    205.72 o
   2  -7   6     1424.66     1473.96     88.25 o
   3  -7   6     2158.39     2220.79     93.19 o
   4  -7   6      512.92      623.24     89.84 o
   5  -7   6     3188.61     3616.65    437.57 o
  -6  -6   6     3693.43     3475.86    151.02 o
  -5  -6   6       38.42       16.08    111.27 o
  -4  -6   6     2874.00     2806.32    172.16 o
  -3  -6   6      557.60      620.46     78.49 o
  -2  -6   6      980.94      928.88     49.47 o
  -1  -6   6      498.72      498.31     42.47 o
   0  -6   6     3313.26     3262.28     68.66 o
   1  -6   6        6.29       11.10     33.69 o
   2  -6   6     1899.87     1848.28     91.72 o
   3  -6   6     1275.85     1353.04     81.68 o
   4  -6   6     1602.83     1558.21    102.67 o
   5  -6   6     1119.14     1030.61    106.71 o
  -7  -5   6     2356.26     2212.69    225.93 o
  -6  -5   6      594.87      655.58    118.02 o
  -5  -5   6      535.04      576.60    111.21 o
  -4  -5   6     1463.21     1634.19    200.42 o
  -3  -5   6      321.20      345.67     71.94 o
  -2  -5   6     1230.82     1278.21     42.62 o
  -1  -5   6      161.46      248.11     48.55 o
   0  -5   6     1101.92     1046.15     52.27 o
   1  -5   6     1338.05     1284.43     53.18 o
   2  -5   6      176.09      155.95     62.23 o
   3  -5   6     3156.57     2847.88    107.76 o
   4  -5   6        9.86      -39.08     76.53 o
   5  -5   6      139.40      167.72     80.20 o
   6  -5   6      154.86      158.08    149.05 o
  -7  -4   6      227.27      140.26    187.12 o
  -6  -4   6     1419.33     1537.63    135.63 o
  -5  -4   6        4.41       86.78     98.30 o
  -4  -4   6      182.50      228.61    119.19 o
  -3  -4   6     1216.98     1223.65     74.45 o
  -2  -4   6     6322.84     6369.85    116.73 o
  -1  -4   6     1531.11     1663.51     68.29 o
   0  -4   6      763.85      748.82     53.46 o
   1  -4   6       45.00       78.96     47.87 o
   2  -4   6     3617.52     3375.30     64.11 o
   3  -4   6      950.26      926.26     82.65 o
   4  -4   6      118.42      153.29     77.90 o
   5  -4   6      146.90      124.93     93.08 o
   6  -4   6     1740.47     1807.67    179.34 o
  -7  -3   6     1244.43     1552.49    197.18 o
  -6  -3   6     2198.29     2186.53    147.85 o
  -5  -3   6     4310.03     4249.07    312.01 o
  -4  -3   6       86.25      188.40     85.74 o
  -3  -3   6     1526.33     1636.03     85.07 o
  -2  -3   6      367.31      393.34     57.48 o
  -1  -3   6     8656.62     8551.60    117.45 o
   0  -3   6       50.66      124.92     42.83 o
   1  -3   6     5801.71     5629.70    132.27 o
   2  -3   6      148.25      141.56     36.44 o
   3  -3   6    15807.03    14716.85    160.06 o
   4  -3   6      470.08      436.28     61.91 o
   5  -3   6     4357.77     4582.58    325.64 o
   6  -3   6       55.79        4.90    131.77 o
  -7  -2   6      657.25      991.24    277.46 o
  -6  -2   6     1431.19     1389.61    155.15 o
  -5  -2   6      264.14      233.25     37.37 o
  -4  -2   6     1304.11     1202.01    189.86 o
  -3  -2   6     4137.72     4015.28    181.68 o
  -2  -2   6      272.67      617.70     84.40 o
  -1  -2   6      378.14      505.42     37.20 o
   0  -2   6     9866.61     9976.29    196.45 o
   1  -2   6      887.44      940.26     70.66 o
   2  -2   6      630.02      648.25     46.36 o
   3  -2   6     8378.45     8290.81    204.66 o
   4  -2   6     1942.08     1859.37     89.89 o
   5  -2   6     2282.71     2371.17    206.36 o
   6  -2   6      847.02     1041.09    116.59 o
  -4  -1   6     1236.08      764.65     43.94 o
  -1  -1   6     1976.93     1938.50    105.93 o
   0  -1   6     1630.46     1638.70     74.31 o
   1  -1   6     7972.26     7648.56   1134.92 o
   2  -1   6       70.84      133.52     39.92 o
   3  -1   6     2076.74     2403.38    146.23 o
   4  -1   6      170.02      142.93    118.25 o
   5  -1   6     2862.46     2764.42    463.88 o
   6  -1   6      456.13      398.97     68.81 o
   7  -1   6     3795.66     3642.29    203.80 o
   6   0   6     1578.93     2155.24    131.81 o
  -7   1   6     4604.31     3170.80    312.03 o
  -6   1   6       82.97        8.77    105.90 o
  -5   1   6      205.46      155.19    109.46 o
  -4   1   6      830.87      794.72     81.99 o
  -3   1   6    11506.36    10367.17    777.83 o
  -2   1   6      430.19      425.71     46.17 o
  -1   1   6     8863.87     6947.59    185.18 o
  -7   2   6      531.22      356.05    133.03 o
  -6   2   6     3161.59     2708.71    204.18 o
  -5   2   6      543.49      464.94     85.39 o
  -4   2   6       86.38      132.84     67.96 o
  -3   2   6     9481.61     9419.30    163.65 o
  -2   2   6     3741.84     3552.32     76.49 o
  -1   2   6     1167.39     1240.49     48.76 o
   0   2   6      104.10       40.13     53.61 o
   1   2   6     5650.18     4966.93    210.35 o
   2   2   6     5954.77     5659.36    225.57 o
   3   2   6     1188.71      973.98    112.05 o
   4   2   6      288.92      309.96     48.88 o
   5   2   6     1144.51      728.06     85.81 o
   6   2   6     4161.34     2428.17    174.68 o
   7   2   6     1179.13      552.56    134.24 o
  -6   3   6     1025.01     1068.08    251.31 o
  -5   3   6     3772.50     3741.03    120.93 o
  -4   3   6      108.49      152.68     71.00 o
  -3   3   6     7627.90     7857.07    147.11 o
  -2   3   6      300.19      309.28     55.67 o
  -1   3   6     7398.91     6275.36    614.38 o
   0   3   6     4803.52     4657.95     93.50 o
   1   3   6    15774.45    15113.16    317.14 o
   2   3   6     1930.58     1968.04     87.03 o
   3   3   6      476.32      520.50     40.60 o
   4   3   6      739.43      807.52     54.30 o
   5   3   6     3405.25     3386.86    169.95 o
   6   3   6      292.81      100.79     83.93 o
   7   3   6     2416.18     2172.72    174.26 o
  -6   4   6      759.26      775.04    171.35 o
  -5   4   6      289.68      209.16    141.52 o
  -4   4   6     7264.67     7063.51    134.08 o
  -3   4   6     7893.54     7987.64    143.43 o
  -2   4   6      475.80      470.33     52.44 o
  -1   4   6     1232.84     1151.16     53.53 o
   0   4   6      923.19      897.92     33.95 o
   1   4   6     4522.94     4533.80    172.67 o
   2   4   6     6348.45     6057.40    134.06 o
   3   4   6     7860.05     8035.44    214.48 o
   4   4   6      189.86      239.39     43.10 o
   5   4   6     1860.38     1927.70     95.46 o
   6   4   6      524.50      497.94     80.58 o
   7   4   6        8.05       53.40     69.25 o
  -6   5   6     2755.16     2766.28    219.26 o
  -5   5   6     6546.89     6682.37    257.71 o
  -4   5   6     1185.61     1113.77    110.29 o
  -3   5   6      223.43      251.87     59.07 o
  -2   5   6      495.02      527.63     52.08 o
  -1   5   6     4055.49     4143.87     77.98 o
   0   5   6     2508.81     2552.58     66.36 o
   1   5   6     9624.32     9238.18    309.40 o
   2   5   6      595.54      692.94     50.53 o
   3   5   6     5341.92     5305.23    253.02 o
   4   5   6      611.99      664.79     45.59 o
   5   5   6     2600.74     2801.80    124.22 o
   6   5   6      770.65      727.36     81.77 o
   7   5   6     5177.11     5496.61    291.19 o
  -5   6   6     1404.47     1466.43    178.43 o
  -4   6   6      364.46      181.94     96.08 o
  -3   6   6      920.18      831.41     75.08 o
  -2   6   6    11257.05    11037.66    298.02 o
  -1   6   6     2890.54     2947.40     75.60 o
   0   6   6     1281.33     1287.30     49.96 o
   1   6   6     3128.82     2981.13     99.89 o
   2   6   6     1190.11     1212.36     59.25 o
   3   6   6      220.09      228.96     37.53 o
   4   6   6     8231.23     9029.40    256.48 o
   5   6   6     1049.88     1075.02     78.09 o
   6   6   6      155.59      176.08    104.65 o
   7   6   6       24.06       54.48    115.84 o
  -5   7   6     1121.53     1188.77    176.01 o
  -4   7   6     1495.24     1533.17    121.18 o
  -3   7   6     4766.33     4790.63    117.23 o
  -2   7   6       74.97       76.45     52.42 o
  -1   7   6     5030.06     5459.79    205.12 o
   0   7   6       80.86       73.95     37.70 o
   1   7   6       63.97       66.76     30.08 o
   2   7   6     4071.53     3761.51     83.01 o
   3   7   6     6031.58     6213.74    223.04 o
   4   7   6       80.56       89.22     55.28 o
   5   7   6      437.93      423.33     87.67 o
   6   7   6     2033.32     2043.09    132.40 o
  -4   8   6       78.87      179.84    130.44 o
  -3   8   6     2568.80     2678.04    120.70 o
  -2   8   6     2597.06     2676.21     86.70 o
  -1   8   6      910.61      973.21     94.86 o
   0   8   6     7019.21     7199.28    154.53 o
   1   8   6     2927.20     2516.89    114.44 o
   2   8   6     1333.45     1262.45     90.70 o
   3   8   6     1823.47     1859.12     69.87 o
   4   8   6      721.30      783.18    141.76 o
   5   8   6       48.83       79.22    145.76 o
   6   8   6     3833.24     4245.75    242.86 o
  -4   9   6      297.02      308.98    142.73 o
  -3   9   6     5770.83     5996.76    158.20 o
  -2   9   6      525.37      658.49     81.76 o
  -1   9   6      687.89      737.85     52.43 o
   0   9   6     1171.18     1205.72     42.12 o
   1   9   6     6062.83     6315.46    114.47 o
   2   9   6        1.40       -1.86     56.44 o
   3   9   6     2150.64     2011.17    121.51 o
   4   9   6       31.50      106.80    102.38 o
   5   9   6     3729.32     3865.68    285.39 o
  -3  10   6      299.95      337.20    137.98 o
  -2  10   6      871.20      978.88     83.66 o
  -1  10   6      265.15      316.30     58.06 o
   0  10   6     2142.01     2126.78     92.24 o
   1  10   6     3306.07     3439.68     98.58 o
   2  10   6      977.37      972.06     76.80 o
   3  10   6      580.52      596.97     79.19 o
   4  10   6      279.59      320.43    110.36 o
   5  10   6     1825.57     1791.22    191.95 o
  -2  11   6      458.98      497.92     88.13 o
  -1  11   6     4264.66     4205.95    163.01 o
   0  11   6     3052.94     3016.19    108.61 o
   1  11   6      737.79      790.85     73.34 o
   2  11   6     1384.45     1348.91    112.30 o
   3  11   6     2735.47     2566.47    150.15 o
   4  11   6       12.74       47.15    109.21 o
   0  12   6      335.87      491.67    176.81 o
   1  12   6       13.27      158.79    113.18 o
   2  12   6     1927.58     1922.05    122.60 o
   3  12   6      808.12     1006.22    118.35 o
  -3 -11   7     2088.45     2040.31    203.97 o
  -2 -11   7     1813.32     1653.05    196.43 o
  -1 -11   7     2439.58     2320.63    200.46 o
   0 -11   7       92.94       95.65    160.45 o
  -4 -10   7     1800.82     2070.72    214.81 o
  -3 -10   7     1115.90     1170.38    184.34 o
  -2 -10   7       99.38       34.62    164.52 o
  -1 -10   7       73.79       38.87    143.32 o
   0 -10   7      149.36      291.30    202.41 o
   1 -10   7      107.87      127.39    125.71 o
   2 -10   7     2984.14     3056.78    208.72 o
  -5  -9   7     9100.71     9438.67    422.39 o
  -4  -9   7      187.20      260.49    162.95 o
  -3  -9   7     1464.58     1529.27    181.08 o
  -2  -9   7      121.16      115.00    136.95 o
  -1  -9   7     3861.00     4137.84    206.47 o
   0  -9   7      130.12       75.97     80.68 o
   1  -9   7     3601.30     3740.87    124.57 o
   2  -9   7      433.93      468.72    148.25 o
   3  -9   7     1226.56     1439.68    180.57 o
  -5  -8   7     1882.51     1836.96    193.01 o
  -4  -8   7      113.12       90.49    144.99 o
  -3  -8   7       46.56       42.71    134.61 o
  -2  -8   7     3588.80     3876.53     86.98 o
  -1  -8   7     3343.21     3565.94     81.36 o
   0  -8   7      416.15      419.24     53.60 o
   1  -8   7      236.86      140.91     73.85 o
   2  -8   7      268.83      255.43     79.27 o
   3  -8   7     1535.11     1527.85    214.43 o
   4  -8   7     1192.41     1227.18    138.59 o
  -6  -7   7      517.17      432.14    141.41 o
  -5  -7   7     2635.64     2682.93    198.83 o
  -4  -7   7      824.31      849.39    156.35 o
  -3  -7   7     3143.43     3239.91    143.97 o
  -2  -7   7      279.55      270.25     48.14 o
  -1  -7   7    12463.31    12822.81    211.49 o
   0  -7   7     1278.79     1202.63     62.60 o
   1  -7   7     2706.03     2580.82     82.75 o
   2  -7   7     2955.22     2890.58    115.00 o
   3  -7   7     7976.34     7985.61    172.82 o
   4  -7   7       12.83      -30.71     79.13 o
  -6  -6   7     1952.36     1933.75    157.80 o
  -5  -6   7     1061.32     1042.64    135.36 o
  -4  -6   7      117.87      218.65    127.64 o
  -3  -6   7     1179.38     1208.63    110.67 o
  -2  -6   7     2105.84     2133.50     90.03 o
  -1  -6   7       17.01       43.86     53.67 o
   0  -6   7     4874.19     4987.92     93.70 o
   1  -6   7      832.82      764.19     56.20 o
   2  -6   7     1434.27     1320.51     92.38 o
   3  -6   7     1517.45     1556.32    107.38 o
   4  -6   7     1733.02     1887.63    115.50 o
   5  -6   7      329.09      326.45    102.30 o
  -6  -5   7     1610.45     1683.15    169.07 o
  -5  -5   7     5806.12     5872.59    193.14 o
  -4  -5   7     3515.68     3771.82    195.30 o
  -3  -5   7     7979.26     8234.15    317.42 o
  -2  -5   7       21.43       35.26     23.21 o
  -1  -5   7      300.84      311.43     58.23 o
   0  -5   7       47.87       31.29     59.16 o
   1  -5   7     5583.63     5544.27    153.16 o
   2  -5   7      498.40      454.65     26.73 o
   3  -5   7      875.19      747.68     77.42 o
   4  -5   7     1217.11     1367.20    107.82 o
   5  -5   7      116.72       79.58     96.21 o
  -6  -4   7      352.64      368.25    135.43 o
  -5  -4   7      637.55      664.70    172.75 o
  -4  -4   7     4880.70     5115.67    204.33 o
  -3  -4   7      119.37      144.10    104.81 o
  -2  -4   7     3315.47     3435.66     99.10 o
  -1  -4   7     1081.61     1092.10     66.79 o
   0  -4   7     9341.42     9061.33    198.10 o
   1  -4   7     1814.17     1635.28     98.31 o
   2  -4   7     1490.45     1465.93     61.55 o
   3  -4   7     5522.13     5250.66    153.59 o
   4  -4   7       51.54      110.97     85.40 o
   5  -4   7      272.27      273.79     95.18 o
   6  -4   7     1548.63     1665.22    168.91 o
  -6  -3   7      223.67      275.17    169.31 o
  -5  -3   7     2713.40     2447.05    284.95 o
  -4  -3   7      882.98      758.60    108.21 o
  -3  -3   7    13631.62    13322.92    273.15 o
  -2  -3   7        6.80       68.54     57.04 o
  -1  -3   7    12714.08    12583.71    381.83 o
   0  -3   7     1783.50     1776.39    104.84 o
   1  -3   7     3552.61     3538.97    163.53 o
   2  -3   7     1384.66     1370.40     66.85 o
   3  -3   7     7147.99     7109.31    126.00 o
   4  -3   7      794.47      734.97     72.27 o
   5  -3   7     3438.81     3532.55    220.31 o
   6  -3   7      905.45      896.95    156.05 o
  -7  -2   7      531.07      852.95    252.24 o
  -6  -2   7     3867.20     4041.94    354.37 o
  -5  -2   7     1819.52     1787.22    285.85 o
  -4  -2   7      739.32      806.09    100.22 o
  -3  -2   7      179.05      428.62    167.93 o
  -2  -2   7     1516.75     1590.49     80.12 o
  -1  -2   7      985.70     1017.68     48.93 o
   0  -2   7      308.22      351.24     46.35 o
   1  -2   7      798.49      722.67     77.05 o
   2  -2   7      122.39      139.51     39.91 o
   3  -2   7     1791.82     1775.60     81.95 o
   4  -2   7     1460.06     1485.35     89.75 o
   5  -2   7     1064.36     1238.98    275.87 o
   6  -2   7       27.90       83.47    140.89 o
  -5  -1   7      234.09      211.74     41.67 o
  -2  -1   7     4471.73     3796.43    348.57 o
  -1  -1   7    16106.74    15204.61    969.28 o
   0  -1   7     2424.04     2547.26    162.43 o
   1  -1   7     1714.43     1603.76    149.73 o
   2  -1   7     1208.24     1117.89    113.19 o
   3  -1   7      358.35      294.99    110.61 o
   4  -1   7     1876.30     2141.94    400.17 o
   5  -1   7     1551.12     2033.59    225.06 o
   6  -1   7      600.90      567.09     80.44 o
  -6   1   7      139.29      231.21    146.50 o
  -5   1   7     8633.98     4554.62   1366.50 o
  -4   1   7      456.28      525.17     65.76 o
  -3   1   7     1368.56     1241.68     89.74 o
  -2   1   7        7.58       41.53     43.47 o
  -1   1   7     1163.02      940.75     62.30 o
  -6   2   7      141.82      177.43    173.70 o
  -5   2   7      700.11      687.87     82.80 o
  -4   2   7      969.30      906.10    129.83 o
  -3   2   7     3564.55     3357.81     96.52 o
  -2   2   7      546.23      622.07     53.60 o
  -1   2   7      557.46      566.97     47.70 o
   0   2   7      355.38      316.12     35.01 o
   1   2   7      626.45      501.63     40.60 o
   2   2   7       82.51       34.60     17.99 o
   3   2   7     6642.08     4694.59    731.64 o
   4   2   7     2430.03     2305.81    214.71 o
   5   2   7      977.53      821.92    106.99 o
   7   2   7     1474.29      887.26    212.76 o
  -6   3   7      601.51      595.67    177.62 o
  -5   3   7     4732.42     4636.23    277.93 o
  -4   3   7       67.69       88.16     71.02 o
  -3   3   7     3528.89     3521.16    156.85 o
  -2   3   7     2002.74     2093.14     83.96 o
  -1   3   7    11846.87    12255.35    187.95 o
   0   3   7     1333.61     1316.14     72.00 o
   1   3   7      299.62      373.43     56.97 o
   2   3   7     3244.25     3326.77    104.73 o
   3   3   7     4824.16     4918.16    117.04 o
   4   3   7      301.46      323.20     57.46 o
   5   3   7      901.30      789.15     70.32 o
   6   3   7      322.07      294.36     71.48 o
   7   3   7      503.87      446.84    126.35 o
  -6   4   7      532.41      495.13    180.21 o
  -5   4   7        3.18       28.97    115.49 o
  -4   4   7       46.81       39.69     74.33 o
  -3   4   7       73.89       59.63     66.92 o
  -2   4   7     2523.99     2509.36     77.59 o
  -1   4   7      194.76      219.85     43.67 o
   0   4   7      100.30      102.86     45.80 o
   1   4   7       28.20       75.00     53.07 o
   2   4   7      332.79      360.48     40.02 o
   3   4   7      668.52      693.31     36.51 o
   4   4   7     3537.67     3593.14    107.09 o
   5   4   7      842.65      896.56     87.15 o
   6   4   7      536.41      615.17    116.08 o
  -5   5   7      341.04      446.27    285.51 o
  -4   5   7      233.75      277.67    104.74 o
  -3   5   7     1697.32     1665.90     98.65 o
  -2   5   7       76.85       55.72     55.14 o
  -1   5   7       96.83      138.99     44.50 o
   0   5   7     1781.65     1710.06     65.39 o
   1   5   7     3496.65     3464.16    129.48 o
   2   5   7     3722.76     3555.15     97.34 o
   3   5   7      779.10      772.12     41.18 o
   4   5   7      838.40      972.56     53.38 o
   5   5   7     1224.90     1239.56    108.88 o
   6   5   7      342.07      372.18    110.69 o
  -5   6   7      475.18      360.91    161.79 o
  -4   6   7     3652.11     3550.10    155.60 o
  -3   6   7      204.37      295.75     91.28 o
  -2   6   7      210.51      209.84     79.57 o
  -1   6   7     5291.76     5293.69    132.64 o
   0   6   7     1406.43     1282.24     44.86 o
   1   6   7     1515.43     1386.42     62.16 o
   2   6   7     2109.67     2246.77     81.06 o
   3   6   7     2711.26     2732.02    101.76 o
   4   6   7     2074.91     2125.56     69.54 o
   5   6   7      447.47      474.42     96.64 o
   6   6   7     4076.71     4226.40    166.15 o
  -5   7   7     4189.05     4081.04    232.25 o
  -4   7   7     1676.02     1715.49    133.59 o
  -3   7   7     2761.23     3003.64    132.59 o
  -2   7   7       57.62       64.28     77.33 o
  -1   7   7      396.33      411.24     56.07 o
   0   7   7     2770.06     2728.17     75.01 o
   1   7   7     1539.11     1576.36     68.34 o
   2   7   7       77.19      100.33     54.03 o
   3   7   7       61.38       55.67     62.11 o
   4   7   7       35.10        9.47     95.09 o
   5   7   7        7.88     -104.34    144.96 o
   6   7   7      173.87      147.75    102.71 o
  -4   8   7       73.54       43.32    104.63 o
  -3   8   7      242.16      192.52     88.15 o
  -2   8   7     1049.13     1104.67     90.42 o
  -1   8   7      504.90      558.86     71.78 o
   0   8   7     1872.16     1924.66     53.91 o
   1   8   7      140.01      127.60     27.38 o
   2   8   7      693.98      706.84     53.87 o
   3   8   7     1834.70     1840.65    118.57 o
   4   8   7      581.16      664.81    112.45 o
   5   8   7      236.92      387.41    155.23 o
   6   8   7       67.39      113.77    165.88 o
  -3   9   7     1649.73     1710.78    117.36 o
  -2   9   7      237.32      263.40     79.47 o
  -1   9   7     2939.02     2929.05    120.91 o
   0   9   7      673.80      738.01     41.64 o
   1   9   7     1264.04     1238.64     63.99 o
   2   9   7      112.00       62.27     88.05 o
   3   9   7     2883.84     2733.61    137.10 o
   4   9   7      156.22      112.12    106.00 o
   5   9   7       14.25       75.39    119.59 o
  -2  10   7       27.49       82.47     91.79 o
  -1  10   7      123.48      160.34     58.23 o
   0  10   7      231.20      202.94     63.95 o
   1  10   7     1925.08     1927.64    118.69 o
   2  10   7       76.32       81.02     94.55 o
   3  10   7       65.58      124.59    100.58 o
   4  10   7        0.67       61.87    111.27 o
  -1  11   7      200.79      253.99    171.46 o
   0  11   7       58.55       40.31    100.03 o
   1  11   7       50.74      181.29     93.57 o
   2  11   7       90.30      194.19    100.64 o
   3  11   7      132.55      -58.24    106.88 o
  -3 -10   8       40.96       72.06    170.60 o
  -2 -10   8     1860.36     1905.14    203.51 o
  -1 -10   8       28.70      -33.73    157.44 o
   0 -10   8     1842.54     1735.87    189.89 o
   1 -10   8      382.25      328.09    168.68 o
  -4  -9   8      118.01      239.37    174.07 o
  -3  -9   8      779.91      760.68    170.67 o
  -2  -9   8      305.00      256.38    107.68 o
  -1  -9   8      214.17      118.48     97.73 o
   0  -9   8     4385.54     4556.17    187.10 o
   1  -9   8       24.05      -33.28    141.83 o
   2  -9   8       19.41      -73.09    147.31 o
  -5  -8   8      339.05      336.39    172.16 o
  -4  -8   8     4041.95     4236.50    238.49 o
  -3  -8   8     3800.43     4064.50    167.06 o
  -2  -8   8       70.14       22.28     99.59 o
  -1  -8   8      636.59      660.94     83.46 o
   0  -8   8     1704.11     1810.87    114.68 o
   1  -8   8      118.80      179.70     86.10 o
   2  -8   8     1074.05     1025.33    104.46 o
   3  -8   8       31.69       65.72    144.54 o
  -5  -7   8      560.27      553.11    164.61 o
  -4  -7   8       50.48       25.94    151.98 o
  -3  -7   8     1371.92     1295.67    125.00 o
  -2  -7   8      113.71      163.79     96.98 o
  -1  -7   8       15.38       21.25     51.20 o
   0  -7   8      802.50      831.39     66.03 o
   1  -7   8     4270.57     4441.00    142.10 o
   2  -7   8       12.24       47.90     83.87 o
   3  -7   8       37.57       84.38     87.15 o
   4  -7   8      821.31      909.32    114.34 o
  -6  -6   8     1648.71     1653.24    163.25 o
  -5  -6   8       14.47       64.19    123.87 o
  -4  -6   8      738.25      680.65    118.92 o
  -3  -6   8     2139.90     2248.05    135.26 o
  -2  -6   8     3445.97     3295.88     74.66 o
  -1  -6   8       21.77       58.91     64.03 o
   0  -6   8     3158.14     3388.92     90.40 o
   1  -6   8      337.07      382.85     59.37 o
   2  -6   8      686.27      685.64     89.33 o
   3  -6   8      943.16      900.36     99.63 o
   4  -6   8     2709.56     2686.41    118.07 o
  -6  -5   8     1130.62     1218.43    174.47 o
  -5  -5   8      117.18      207.99    120.73 o
  -4  -5   8        1.75      -29.38    123.52 o
  -3  -5   8      554.12      442.05    122.94 o
  -2  -5   8      211.86      268.92    107.37 o
  -1  -5   8       77.78      112.06     69.84 o
   0  -5   8      289.98      318.72     71.79 o
   1  -5   8     5984.91     5876.30    166.70 o
   2  -5   8       36.43       47.04     41.10 o
   3  -5   8      130.27      135.97     82.49 o
   4  -5   8       81.55       35.32     81.69 o
   5  -5   8      338.57      262.51    109.40 o
  -6  -4   8     5564.64     5851.18    241.66 o
  -5  -4   8       81.78       79.67    163.59 o
  -4  -4   8      233.39      341.42    138.09 o
  -3  -4   8       24.20       45.98    112.87 o
  -2  -4   8     6520.76     6284.47    192.96 o
  -1  -4   8      255.20      223.82     62.58 o
   0  -4   8     1294.08     1318.65     83.34 o
   1  -4   8     1003.65      986.51     98.48 o
   2  -4   8     1737.48     1750.93     73.97 o
   3  -4   8       36.44       34.49     48.49 o
   4  -4   8      368.82      416.65     95.47 o
   5  -4   8     6755.27     7455.94    364.36 o
  -6  -3   8     1665.77     1680.11    305.39 o
  -5  -3   8       49.12      258.32    129.07 o
  -4  -3   8      388.65      584.07    108.38 o
  -3  -3   8     1976.04     1874.25    144.44 o
  -2  -3   8       20.55        4.43     76.14 o
  -1  -3   8     1001.94     1029.07     57.57 o
   0  -3   8     6153.10     6167.26    131.47 o
   1  -3   8      287.75      246.29     80.12 o
   2  -3   8      262.54      322.85     57.33 o
   3  -3   8      107.60      146.73     58.27 o
   4  -3   8      558.30      539.79     75.00 o
   5  -3   8      613.94      708.89    109.17 o
  -6  -2   8      109.38      210.01    236.46 o
  -5  -2   8        3.52       62.81     83.83 o
  -4  -2   8     4871.89     4711.14    220.05 o
  -3  -2   8      616.18      686.49    115.72 o
  -2  -2   8     6074.74     6347.73    344.43 o
  -1  -2   8     8559.89     8872.56    178.22 o
   0  -2   8       36.00       57.34     58.41 o
   1  -2   8       61.13       56.05     70.84 o
   2  -2   8      211.47      287.58     76.66 o
   3  -2   8     1891.02     1381.47    577.98 o
   4  -2   8      325.17      275.86    106.39 o
   5  -2   8      529.42      479.83    122.14 o
   6  -2   8       61.81       24.14    131.68 o
  -1  -1   8      490.38      638.36    117.24 o
   0  -1   8      152.96      140.08     40.86 o
   1  -1   8      228.27      285.50     63.74 o
   2  -1   8    12573.33    12668.80    744.89 o
   3  -1   8     6787.30     6832.89    170.39 o
   4  -1   8     2163.55     2333.37    148.00 o
   5  -1   8      267.69      368.03     92.85 o
   6  -1   8      772.98      699.12    195.22 o
  -6   1   8       14.46      -79.75    418.99 o
  -5   1   8       11.58        8.90     38.69 o
  -4   1   8       17.81       59.97     42.68 o
  -3   1   8      263.21      141.04    111.61 o
  -2   1   8      982.07     1090.10    120.37 o
  -6   2   8       41.61       68.57    134.27 o
  -5   2   8     2200.57     2003.04    147.68 o
  -4   2   8      288.08      186.87    119.92 o
  -3   2   8     2028.61     1544.35    370.32 o
  -2   2   8     4494.36     3816.76    359.15 o
  -1   2   8      668.77      714.01     58.06 o
   0   2   8      198.20      147.62     34.79 o
   1   2   8     4680.24     3492.04    121.99 o
   2   2   8     2721.58     2161.54    249.48 o
   3   2   8     1807.31     1571.60     68.92 o
   4   2   8      842.42      651.38     69.72 o
   5   2   8      456.40      231.51    167.41 o
   6   2   8      822.99      619.32    125.42 o
  -6   3   8      270.67       47.43    170.09 o
  -5   3   8      236.31      168.40    118.42 o
  -4   3   8       45.62       78.51     81.81 o
  -3   3   8     5743.61     5691.92    189.06 o
  -2   3   8     1715.51     1770.51    101.47 o
  -1   3   8      536.73      574.13     50.89 o
   0   3   8     2934.21     2802.33    121.21 o
   1   3   8      969.84      986.98     75.23 o
   2   3   8      795.31      807.67     53.89 o
   3   3   8       97.60       84.01     25.84 o
   4   3   8    10361.51    10395.51    506.43 o
   5   3   8     2781.18     2773.82    137.35 o
   6   3   8      608.85      546.89    106.15 o
  -5   4   8      171.76      207.54    118.60 o
  -4   4   8        0.55       43.78    106.62 o
  -3   4   8     1470.93     1501.76     92.23 o
  -2   4   8        8.07       32.61     64.52 o
  -1   4   8      423.99      355.83     50.97 o
   0   4   8     1229.70     1193.43     73.60 o
   1   4   8      240.03      214.63     62.93 o
   2   4   8      220.79      247.97     44.40 o
   3   4   8     7449.13     7720.82    231.11 o
   4   4   8      285.53      329.12     50.98 o
   5   4   8      316.40      326.91     98.90 o
   6   4   8      629.44      669.88    114.30 o
  -5   5   8      479.30      486.82    127.99 o
  -4   5   8      851.41      848.81    120.51 o
  -3   5   8     2147.16     2244.74    112.67 o
  -2   5   8     1152.01     1174.57     99.35 o
  -1   5   8      108.96      118.02     51.05 o
   0   5   8     3687.44     3686.61    109.64 o
   1   5   8     6345.88     6398.51    104.94 o
   2   5   8     2711.57     2643.08     74.17 o
   3   5   8      282.33      274.96     41.57 o
   4   5   8      248.19      309.72     45.18 o
   5   5   8       29.16      -50.65    111.00 o
   6   5   8     3508.60     3812.75    190.09 o
  -5   6   8     1967.28     1789.86    153.17 o
  -4   6   8     1067.32     1023.79    125.66 o
  -3   6   8     4010.14     3982.30    151.17 o
  -2   6   8      882.54      925.92     90.38 o
  -1   6   8     1609.69     1708.03     75.91 o
   0   6   8      482.00      437.72     68.51 o
   1   6   8    12726.90    12199.39    149.81 o
   2   6   8       62.02       59.40     59.87 o
   3   6   8     1567.89     1668.79     90.96 o
   4   6   8       31.91       31.78     80.25 o
   5   6   8     6691.33     6751.51    205.19 o
   6   6   8      108.63      -14.16    110.20 o
  -4   7   8      152.47      142.42    111.65 o
  -3   7   8        1.41      -32.71     96.18 o
  -2   7   8      131.50      100.61     84.80 o
  -1   7   8      433.20      468.67     64.90 o
   0   7   8      355.07      384.68     64.36 o
   1   7   8     1245.40     1253.67     81.57 o
   2   7   8     5636.97     5921.89    188.41 o
   3   7   8     2179.09     2285.67    119.81 o
   4   7   8      165.76      228.63    106.21 o
   5   7   8     3214.20     3221.88    165.47 o
  -3   8   8     1921.21     2111.52    262.40 o
  -2   8   8        9.21       23.82     82.29 o
  -1   8   8     1095.14     1115.32     72.75 o
   0   8   8      122.04      127.42     31.64 o
   1   8   8      665.42      640.96     96.13 o
   2   8   8     1437.85     1522.86    112.29 o
   3   8   8     1325.98     1311.76    117.45 o
   4   8   8      143.60      233.65    108.82 o
   5   8   8     1685.87     1592.12    147.36 o
  -3   9   8       56.67      147.40    100.42 o
  -2   9   8     4938.62     5210.54    239.73 o
  -1   9   8       90.37      124.30     69.55 o
   0   9   8      133.21      135.32     91.45 o
   1   9   8       65.06      102.79     91.11 o
   2   9   8     2217.91     2231.27    129.97 o
   3   9   8      188.32      183.20    100.35 o
   4   9   8     3949.13     3951.86    248.66 o
  -2  10   8      359.83      461.05    165.89 o
  -1  10   8     3870.29     4195.03    233.63 o
   0  10   8      163.68      174.47     98.97 o
   1  10   8      342.68      375.97    103.33 o
   2  10   8     1033.22      926.14    116.49 o
   3  10   8     1464.15     1628.86    135.23 o
   4  10   8       58.15      -18.49    117.94 o
   0  11   8     1434.05     1544.71    272.76 o
   1  11   8       38.42       40.03     97.71 o
   2  11   8      184.61      220.58    109.69 o
  -3  -9   9        4.60      -91.24    170.09 o
  -2  -9   9      676.41      607.00    121.21 o
  -1  -9   9      412.93      520.91    113.38 o
   0  -9   9     2596.00     2840.78    143.22 o
   1  -9   9     1364.67     1564.00    184.09 o
  -4  -8   9       30.55       11.20    173.95 o
  -3  -8   9     1100.33     1143.93    139.12 o
  -2  -8   9       96.39      131.78    109.74 o
  -1  -8   9       43.18       87.28    101.58 o
   0  -8   9       85.54      145.34     97.16 o
   1  -8   9     2562.65     2831.15    139.13 o
   2  -8   9      552.57      641.70    108.11 o
  -4  -7   9      428.69      429.54    130.78 o
  -3  -7   9        5.29       -0.82    112.39 o
  -2  -7   9       78.16      125.98    104.49 o
  -1  -7   9      314.82      358.52     85.37 o
   0  -7   9      386.54      436.80     95.71 o
   1  -7   9       22.95       89.17     93.31 o
   2  -7   9     1816.15     1969.56    123.42 o
   3  -7   9       53.53       39.58     97.16 o
  -5  -6   9     1785.50     1703.19    164.67 o
  -4  -6   9      970.78      920.45    130.53 o
  -3  -6   9     8039.89     7828.41    253.45 o
  -2  -6   9       44.21       15.71    111.84 o
  -1  -6   9     6720.60     7458.67    325.21 o
   0  -6   9      834.31     1049.02     93.24 o
   1  -6   9     2263.49     2165.71    119.22 o
   2  -6   9       61.66       46.18     91.25 o
   3  -6   9     2055.60     2084.96    129.68 o
   4  -6   9       38.64       54.03    102.24 o
  -5  -5   9     1253.46      987.99    200.59 o
  -4  -5   9       39.74        4.63    136.17 o
  -3  -5   9      961.42     1123.45    152.15 o
  -2  -5   9     4335.92     4579.76    289.01 o
  -1  -5   9     1670.00     1742.65    138.14 o
   0  -5   9      113.56       97.56     93.95 o
   1  -5   9     2794.42     2719.93    140.38 o
   2  -5   9     1253.64     1316.89     70.67 o
   3  -5   9     1587.67     1505.42    114.19 o
   4  -5   9     2858.29     3134.18    143.06 o
  -5  -4   9     1364.57     1380.07    156.63 o
  -4  -4   9       20.25       44.32    140.59 o
  -3  -4   9      553.32      620.72    127.96 o
  -2  -4   9      337.04      419.97    161.11 o
  -1  -4   9    10210.59    10322.03    254.94 o
   0  -4   9      251.36      230.47     95.03 o
   1  -4   9      237.32      330.88    110.70 o
   2  -4   9      625.79      644.49     67.47 o
   3  -4   9     6917.53     6873.26    130.46 o
   4  -4   9       30.66       83.54     94.59 o
   5  -4   9     1340.28     1599.35    134.71 o
  -6  -3   9     3678.01     3349.31    371.97 o
  -5  -3   9       34.44      -69.31    154.78 o
  -4  -3   9     2019.06     2103.86    148.45 o
  -3  -3   9      925.61      867.15    136.45 o
  -2  -3   9     1058.73      980.00    122.07 o
  -1  -3   9        4.09       24.09     54.80 o
   0  -3   9     2295.48     2292.18    127.65 o
   1  -3   9      194.45      218.21     86.01 o
   2  -3   9      465.30      439.32     91.99 o
   3  -3   9     1393.83      958.46    404.95 o
   4  -3   9     1377.45     1290.51     89.27 o
   5  -3   9      640.28      649.03    115.37 o
  -6  -2   9       71.00      158.72    324.73 o
  -5  -2   9     5361.55     5330.69    245.11 o
  -4  -2   9      109.84       69.50    119.12 o
  -3  -2   9     3083.28     3128.78    201.13 o
  -2  -2   9     1867.86     1960.10    106.60 o
  -1  -2   9     1014.83     1225.37     63.56 o
   0  -2   9     2787.32     2853.80    102.99 o
   1  -2   9    12621.08    12345.23    230.63 o
   2  -2   9       10.02       37.71     74.80 o
   3  -2   9     1045.69      999.27    106.68 o
   4  -2   9      687.29      700.89    168.98 o
   5  -2   9      383.48      348.33    133.04 o
  -1  -1   9     3298.62     3594.94    447.96 o
   0  -1   9     2950.66     2829.07    125.48 o
   1  -1   9      104.93      191.64     62.72 o
   2  -1   9     1580.54     1996.11    174.23 o
   3  -1   9       12.31      104.13     47.58 o
   4  -1   9     3359.01     3255.13    301.59 o
   5  -1   9     1589.38     1785.04    126.55 o
  -6   1   9      552.91      428.83    139.18 o
  -5   1   9     1860.18     1342.54    249.08 o
  -4   1   9      197.87      286.92     97.23 o
  -3   1   9     2133.18     1849.78     84.00 o
  -2   1   9     6058.57     4706.84    240.45 o
  -5   2   9     2767.36     2728.29    167.66 o
  -4   2   9     1285.37     1173.93    152.93 o
  -3   2   9     2196.72     2074.85    119.62 o
  -2   2   9      512.42      535.20     61.37 o
  -1   2   9     6387.74     5658.24    110.33 o
   0   2   9       26.32       24.21     52.41 o
   1   2   9     3416.76     2842.40    133.11 o
   2   2   9     2915.21     2518.00     85.00 o
   3   2   9     1955.20     1703.97     64.04 o
   4   2   9      112.02       18.99     67.88 o
   5   2   9     3363.52     2187.32    176.03 o
   6   2   9       24.65     -159.94    260.29 o
  -5   3   9      532.05      562.53    134.47 o
  -4   3   9      132.62       31.95    134.71 o
  -3   3   9       80.75      152.07     74.48 o
  -2   3   9     1929.37     2126.82    104.61 o
  -1   3   9       17.51        0.17     46.73 o
   0   3   9     6356.67     5971.01    169.63 o
   1   3   9      252.74      260.48     71.65 o
   2   3   9     3678.49     3579.00    108.40 o
   3   3   9      601.20      579.05     42.98 o
   4   3   9     1695.61     1632.89    107.31 o
   5   3   9       40.45       -6.82    104.68 o
   6   3   9     3127.00     2965.26    138.44 o
  -5   4   9     2918.44     2903.27    177.16 o
  -4   4   9     1003.56      965.66    130.26 o
  -3   4   9     3077.98     3319.54    204.29 o
  -2   4   9     4044.51     4115.28    197.05 o
  -1   4   9       78.71       81.31     46.66 o
   0   4   9       12.63      112.95     65.30 o
   1   4   9     2367.03     2460.84    138.86 o
   2   4   9     1067.96     1089.52     60.33 o
   3   4   9     2334.58     2325.22     86.95 o
   4   4   9     1874.61     1948.12     66.11 o
   5   4   9      148.63      140.29     99.72 o
   6   4   9     1179.66     1414.26    122.29 o
  -4   5   9     3950.54     4051.09    177.87 o
  -3   5   9       83.74      116.30    124.32 o
  -2   5   9     2827.31     3105.70    120.04 o
  -1   5   9     5701.29     5976.82    149.54 o
   0   5   9     1443.90     1432.69     92.99 o
   1   5   9      112.43      117.31     57.94 o
   2   5   9     6604.35     6594.45    121.35 o
   3   5   9      562.69      590.84     51.32 o
   4   5   9     1135.99     1231.77    118.81 o
   5   5   9       61.66       74.03    113.28 o
  -4   6   9       45.77       55.02    118.87 o
  -3   6   9     8038.65     8184.61    205.70 o
  -2   6   9        7.42       62.64    108.23 o
  -1   6   9     5462.47     5721.98    232.72 o
   0   6   9     1653.62     1861.55     97.69 o
   1   6   9     1584.83     1637.86     66.91 o
   2   6   9       84.71      105.43     67.55 o
   3   6   9     6915.49     7213.39    221.37 o
   4   6   9      893.99      959.03    121.52 o
   5   6   9     1335.84     1283.15    141.85 o
  -3   7   9      104.31      113.46    104.84 o
  -2   7   9      105.83      118.24     89.17 o
  -1   7   9       15.44       92.36     76.71 o
   0   7   9     1990.92     2311.48    142.72 o
   1   7   9     2622.31     2781.64    124.41 o
   2   7   9     1839.44     1786.22    116.96 o
   3   7   9     1132.97     1158.81    118.92 o
   4   7   9     1550.78     1633.36    134.44 o
   5   7   9        3.91      -31.39    122.84 o
  -3   8   9       66.54      138.68    103.10 o
  -2   8   9       57.12      132.66     91.92 o
  -1   8   9     5099.23     5526.36    202.20 o
   0   8   9      620.46      704.01    122.79 o
   1   8   9     1170.87     1196.82    112.91 o
   2   8   9      437.12      482.41    102.71 o
   3   8   9       62.17      158.09    103.10 o
   4   8   9      181.55      279.81    112.85 o
  -2   9   9     2273.28     2509.77    228.29 o
  -1   9   9       39.19        1.33    173.88 o
   0   9   9     2219.71     2283.76    134.14 o
   1   9   9     1589.64     1656.82    125.38 o
   2   9   9      856.48      914.25    118.19 o
   3   9   9      164.33      256.59    109.48 o
   4   9   9     1113.52     1258.03    140.53 o
  -1  10   9       51.50       -9.87    165.65 o
   0  10   9      252.25      311.44    107.31 o
   1  10   9     2133.49     2358.32    141.97 o
   2  10   9     1197.15     1311.07    132.15 o
   3  10   9      276.34      243.09    117.81 o
  -3  -8  10      578.41      624.27    135.72 o
  -2  -8  10       36.63      -29.87    119.41 o
  -1  -8  10     1485.40     1619.04    139.10 o
   0  -8  10      192.77      189.11    112.03 o
   1  -8  10      337.29      464.57    112.76 o
  -4  -7  10     2909.13     3001.55    187.05 o
  -3  -7  10       71.31      103.10    123.87 o
  -2  -7  10      354.74      318.47    115.96 o
  -1  -7  10      506.31      657.07    115.08 o
   0  -7  10     3501.18     3538.39    307.04 o
   1  -7  10       50.43       32.72    121.76 o
   2  -7  10      388.16      534.28    112.47 o
  -4  -6  10      120.87       92.02    152.85 o
  -3  -6  10      811.09      867.46    155.46 o
  -2  -6  10      144.09      252.18    126.53 o
  -1  -6  10     5789.37     6063.77    211.96 o
   0  -6  10      573.47      633.40    123.64 o
   1  -6  10     1363.98     1381.64    136.46 o
   2  -6  10      495.52      574.35    107.22 o
   3  -6  10       72.11       90.36    106.54 o
  -5  -5  10       39.59      -54.46    144.38 o
  -4  -5  10     3977.11     4079.95    226.46 o
  -3  -5  10     2474.11     2495.57    183.51 o
  -2  -5  10     2101.13     2058.52    163.20 o
  -1  -5  10      869.20      950.25     89.15 o
   0  -5  10     2698.30     2659.96    269.81 o
   1  -5  10       66.30       38.10    103.27 o
   2  -5  10     2884.52     3077.99    161.06 o
   3  -5  10     1944.62     2003.00    133.36 o
   4  -5  10      622.46      605.37    116.59 o
  -5  -4  10      469.07      455.69    148.06 o
  -4  -4  10       92.59      116.74    149.58 o
  -3  -4  10     1940.23     2076.04    169.07 o
  -2  -4  10       67.32       89.24    116.33 o
  -1  -4  10      116.76      136.72     71.82 o
   0  -4  10     2325.33     2378.71    142.67 o
   1  -4  10     2545.61     2750.46    144.65 o
   2  -4  10       97.48      107.47    103.66 o
   3  -4  10     1048.99     1032.25    126.87 o
   4  -4  10      163.11      260.80    107.35 o
  -5  -3  10      474.13      648.45    182.08 o
  -4  -3  10     5600.19     5361.38    212.07 o
  -3  -3  10     1107.37     1181.31    153.48 o
  -2  -3  10    11079.73    11299.46    304.35 o
  -1  -3  10      316.92      300.26     70.34 o
   0  -3  10      640.04      657.18     85.21 o
   1  -3  10        8.85       32.98     92.84 o
   2  -3  10     2862.73     2907.41    146.12 o
   3  -3  10      827.42      860.79    120.07 o
   4  -3  10     4244.53     3913.77    177.99 o
  -5  -2  10     1569.43     1473.98    234.00 o
  -4  -2  10     2060.50     1919.00    182.50 o
  -3  -2  10     2725.51     2625.70    169.39 o
  -2  -2  10       17.83       11.20    115.01 o
  -1  -2  10      176.90      150.39     56.12 o
   0  -2  10     1658.39     1727.99     98.57 o
   1  -2  10     1083.65     1130.49     90.75 o
   2  -2  10     4483.84     4516.96    155.79 o
   3  -2  10      549.36      643.10     79.82 o
   4  -2  10      411.20      450.90     85.15 o
   5  -2  10      181.55      292.36    122.78 o
  -2  -1  10     2225.71     2136.56    370.56 o
  -1  -1  10      837.47      728.63     78.90 o
   0  -1  10     9571.74     9819.45    406.87 o
   1  -1  10       33.64       29.19     47.69 o
   2  -1  10     1191.03     1254.90     91.02 o
   3  -1  10      503.57      464.52     74.75 o
   4  -1  10     2419.59     2576.90    114.78 o
   5  -1  10       41.63      319.44    194.46 o
  -5   1  10     1311.28     1156.62    172.05 o
  -4   1  10     1664.16     1132.52    183.58 o
  -3   1  10       20.04      -35.31    109.89 o
  -2   1  10     1389.07      973.41    110.30 o
  -5   2  10      265.77      342.30    169.97 o
  -4   2  10      240.73      226.44    142.49 o
  -3   2  10     1576.68     1618.94    159.63 o
  -2   2  10     2012.20     1883.42     99.55 o
  -1   2  10     3228.93     2904.29     90.56 o
   0   2  10      668.16      421.68     85.03 o
   1   2  10       94.53       86.25     73.10 o
   2   2  10      363.66      330.56     38.16 o
   3   2  10      645.01      523.68     42.51 o
   4   2  10       36.70      -65.31     65.31 o
   5   2  10       67.64       15.96    109.04 o
  -5   3  10       61.65       66.64    131.89 o
  -4   3  10     7328.01     6992.28    263.64 o
  -3   3  10      406.18      347.37    139.02 o
  -2   3  10     1790.83     1878.76     92.60 o
  -1   3  10     2037.44     2218.48     85.11 o
   0   3  10     3058.34     3218.25    146.48 o
   1   3  10        1.57       12.81     79.92 o
   2   3  10     6229.85     5978.24    282.29 o
   3   3  10       20.22      -26.05     52.07 o
   4   3  10     1513.67     1188.02    186.43 o
   5   3  10      302.34      238.27     91.19 o
  -4   4  10      709.68      710.23    159.96 o
  -3   4  10       62.48      -54.83    127.21 o
  -2   4  10      564.38      540.03    127.49 o
  -1   4  10       49.80       38.45     46.19 o
   0   4  10     2406.84     2452.84    111.67 o
   1   4  10      744.45      743.63    114.67 o
   2   4  10       14.96       17.54     52.26 o
   3   4  10     1493.11     1597.76    121.88 o
   4   4  10        8.66      -15.88    117.65 o
   5   4  10      606.55      609.22    124.39 o
  -4   5  10     3836.60     3990.46    185.47 o
  -3   5  10        0.91       41.50    128.39 o
  -2   5  10     1269.63     1203.94    139.08 o
  -1   5  10      666.25      568.60     89.22 o
   0   5  10     3091.50     3018.54    121.23 o
   1   5  10     1034.73      989.93     77.21 o
   2   5  10      148.10       83.31     75.00 o
   3   5  10     2170.73     2134.74    132.54 o
   4   5  10     1223.23     1357.97    133.91 o
   5   5  10      139.48      164.45    121.70 o
  -3   6  10     1296.66     1297.91    133.66 o
  -2   6  10        1.94        5.32    115.57 o
  -1   6  10      928.52      996.17     99.29 o
   0   6  10      245.76      270.96     82.30 o
   1   6  10       40.10       37.15     57.05 o
   2   6  10       33.55       68.96     94.77 o
   3   6  10      899.50      880.66    116.97 o
   4   6  10      240.73      318.29    112.01 o
   5   6  10      139.08      111.08    126.85 o
  -3   7  10       17.16      -18.22    112.52 o
  -2   7  10     1324.09     1305.84    140.60 o
  -1   7  10      343.39      387.36     92.19 o
   0   7  10       19.13       14.93     73.51 o
   1   7  10       42.01       15.81     96.38 o
   2   7  10     1776.38     1811.84    129.06 o
   3   7  10      410.14      510.51    115.09 o
   4   7  10       80.59       76.96    115.67 o
  -2   8  10       18.44        3.85    100.27 o
  -1   8  10       20.84       26.98    123.45 o
   0   8  10      791.24      766.89    133.81 o
   1   8  10      130.69       93.76    102.46 o
   2   8  10       10.75       51.93    104.23 o
   3   8  10       39.10       88.86    109.01 o
  -1   9  10      682.66      557.31    182.51 o
   0   9  10     2666.39     2756.28    180.25 o
   1   9  10     1909.21     2096.23    140.78 o
   2   9  10      572.63      692.92    121.61 o
  -2  -7  11     1272.76     1352.44    147.33 o
  -1  -7  11     1343.51     1397.71    140.71 o
   0  -7  11      136.92      241.67    116.13 o
   1  -7  11     2288.84     2499.00    151.81 o
  -3  -6  11     1761.50     1937.18    188.95 o
  -2  -6  11       50.97       19.00    141.46 o
  -1  -6  11      155.75      181.66    128.47 o
   0  -6  11      334.38      452.28    129.41 o
   1  -6  11      260.41      262.80    123.72 o
   2  -6  11        6.34       36.90    106.82 o
  -4  -5  11      207.60      301.64    176.44 o
  -3  -5  11       12.43       69.96    149.06 o
  -2  -5  11       56.26      154.83    138.05 o
  -1  -5  11      679.25      758.12    135.39 o
   0  -5  11      143.06      181.63    117.44 o
   1  -5  11      110.98      154.84    114.96 o
   2  -5  11      374.89      369.40    122.77 o
   3  -5  11      225.18      320.00    128.66 o
  -4  -4  11       53.41       75.81    164.45 o
  -3  -4  11       51.83      148.56    141.50 o
  -2  -4  11       80.83      159.42    129.35 o
  -1  -4  11      200.14      384.47    123.61 o
   0  -4  11      541.78      624.90     98.99 o
   1  -4  11      454.98      484.22    117.88 o
   2  -4  11      372.92      382.35     82.08 o
   3  -4  11      339.37      308.91    121.90 o
  -4  -3  11     1981.34     1863.79    164.33 o
  -3  -3  11     3587.03     3382.15    201.09 o
  -2  -3  11     1414.60     1553.13    157.61 o
  -1  -3  11       18.19       59.07     67.29 o
   0  -3  11     1246.01     1355.79    104.51 o
   1  -3  11     4097.66     4254.62    175.25 o
   2  -3  11      220.04      218.31    109.87 o
   3  -3  11     1160.62      993.95    130.72 o
   4  -3  11     2113.85     2148.75    160.47 o
  -4  -2  11      197.91      423.94    153.64 o
  -3  -2  11      997.84     1024.07    159.20 o
  -2  -2  11      463.79      639.35    127.10 o
  -1  -2  11      891.20     1013.72     73.19 o
   0  -2  11      473.21      585.76     89.40 o
   1  -2  11      262.14      274.65     85.13 o
   2  -2  11      689.83      689.88    107.16 o
   3  -2  11      570.14      606.45     87.31 o
   4  -2  11       26.62       40.64    130.25 o
  -2  -1  11      291.50      257.06     70.11 o
  -1  -1  11     1010.00     1156.85     82.86 o
   0  -1  11      759.36      853.25     98.94 o
   1  -1  11      714.71      762.94     92.49 o
   2  -1  11      642.05      904.44     92.25 o
   3  -1  11     1309.64     1352.57     89.51 o
   4  -1  11        1.07       54.84     74.63 o
  -4   1  11     1647.25     1161.48    163.45 o
  -3   1  11      409.30      133.44    106.61 o
  -2   1  11     3602.62     2476.95    210.39 o
  -4   2  11      773.50      713.05    176.84 o
  -3   2  11       62.78       45.85    126.57 o
  -2   2  11      226.19      175.25     68.63 o
  -1   2  11      591.11      485.32     92.34 o
   0   2  11      136.07      140.64     92.94 o
   1   2  11        0.38       -2.06     86.34 o
   2   2  11     4424.91     3782.09    376.93 o
   3   2  11        0.07      -33.40     72.24 o
   4   2  11     1629.68     1385.88    155.55 o
  -4   3  11      966.92      796.14    175.51 o
  -3   3  11     3372.64     3589.84    207.26 o
  -2   3  11      743.34      747.66    148.42 o
  -1   3  11     3159.12     3411.40    134.76 o
   0   3  11      405.88      434.34    102.46 o
   1   3  11     2070.78     1943.20    143.22 o
   2   3  11       21.80       37.34     76.54 o
   3   3  11      336.75      195.15     84.48 o
   4   3  11      133.60       23.43     65.61 o
  -3   4  11      984.95      976.54    164.18 o
  -2   4  11      204.46      157.86    132.80 o
  -1   4  11      788.86      908.64    103.43 o
   0   4  11      402.68      419.31     90.39 o
   1   4  11     1664.71     1552.24    143.05 o
   2   4  11      271.71      278.42    100.45 o
   3   4  11       13.62      100.16    101.71 o
   4   4  11     1812.49     1814.13    141.32 o
  -3   5  11      137.35      287.05    143.51 o
  -2   5  11      933.94      959.09    150.98 o
  -1   5  11     2373.97     2688.71    131.70 o
   0   5  11       14.99       94.74     88.88 o
   1   5  11     5960.86     6648.76    163.74 o
   2   5  11      131.98      190.20     98.79 o
   3   5  11       49.19      100.39    106.80 o
   4   5  11      676.31      667.35    127.18 o
  -2   6  11     1891.13     1907.69    165.43 o
  -1   6  11        0.49       -8.03     94.31 o
   0   6  11      106.98      140.40     88.17 o
   1   6  11     2723.83     2848.58    172.46 o
   2   6  11      327.63      396.21    108.21 o
   3   6  11      223.58      268.76    110.86 o
   4   6  11     1087.78     1088.63    138.02 o
  -2   7  11     1136.30     1250.50    153.18 o
  -1   7  11       74.74       72.49    122.56 o
   0   7  11       69.36       92.09    128.41 o
   1   7  11     1953.11     2119.06    137.23 o
   2   7  11      556.39      672.69    119.83 o
   3   7  11     1500.56     1519.58    135.73 o
   0   8  11      756.50      862.34    147.64 o
   1   8  11      384.32      389.40    117.52 o
   2   8  11     1851.10     1833.33    145.03 o
  -1  -6  12      166.05      274.46    146.70 o
   0  -6  12     1236.63     1118.00    158.76 o
  -2  -5  12      122.48      109.38    152.22 o
  -1  -5  12       61.71      133.76    137.03 o
   0  -5  12        4.03       13.98    128.62 o
   1  -5  12      219.46      229.27    130.61 o
  -3  -4  12       11.00       -4.52    150.47 o
  -2  -4  12     1045.58     1087.74    161.41 o
  -1  -4  12      276.50      209.47    135.69 o
   0  -4  12     8453.89     9022.69    258.29 o
   1  -4  12      162.14      299.98    108.19 o
   2  -4  12      762.46      886.33    141.77 o
  -3  -3  12       57.68       80.49    142.13 o
  -2  -3  12      332.17      345.36    146.16 o
  -1  -3  12     4837.33     5041.06    211.84 o
   0  -3  12      137.71      193.74     91.36 o
   1  -3  12      418.33      463.51    103.72 o
   2  -3  12       37.48       58.00     86.48 o
   3  -3  12      521.47      446.21    127.29 o
  -3  -2  12      357.25      244.39    142.86 o
  -2  -2  12       50.26        5.19     93.62 o
  -1  -2  12      199.01      247.63    123.91 o
   0  -2  12     1843.87     2070.67    115.31 o
   1  -2  12       61.66       50.80     96.34 o
   2  -2  12     3096.17     3445.93    160.19 o
   3  -2  12     2167.94     2205.21    120.11 o
  -1  -1  12       62.25       23.10     60.90 o
   0  -1  12      452.39      715.96     90.93 o
   1  -1  12     1439.17     1785.52    128.68 o
   2  -1  12      372.75      546.67     96.84 o
   3  -1  12      399.90      565.91    110.64 o
  -3   1  12     1247.91      817.25    141.51 o
  -3   2  12      726.80      739.63    160.93 o
  -2   2  12     3730.79     3376.07    197.71 o
  -1   2  12      238.73      221.34    102.67 o
   0   2  12     3309.12     2595.63    203.70 o
   1   2  12       94.20      -32.72    115.16 o
   2   2  12     2311.65     2132.43    124.16 o
   3   2  12      444.97      287.15     86.19 o
  -3   3  12      998.51     1002.94    173.90 o
  -2   3  12      820.76      746.06    155.26 o
  -1   3  12     1867.06     1893.75    119.54 o
   0   3  12      178.36       96.74    101.94 o
   1   3  12     1547.09     1626.79    150.11 o
   2   3  12      150.19      142.42     97.10 o
   3   3  12      407.62      489.52    105.34 o
  -2   4  12     2426.33     2508.74    190.30 o
  -1   4  12      488.34      596.64    105.28 o
   0   4  12     2403.72     2528.03    132.22 o
   1   4  12      132.35      211.20    126.70 o
   2   4  12     1987.49     2062.83    138.00 o
   3   4  12     1110.43     1143.05    126.00 o
  -2   5  12       88.39      170.34    138.80 o
  -1   5  12     1285.14     1469.18    125.54 o
   0   5  12      414.88      601.09    106.79 o
   1   5  12      518.54      554.29    133.14 o
   2   5  12      299.70      372.70    109.18 o
   3   5  12     1792.76     2168.25    147.22 o
  -1   6  12       84.45       83.04    127.93 o
   0   6  12     1694.68     1716.31    162.23 o
   1   6  12      622.64      733.18    146.36 o
   2   6  12      849.11      974.21    128.51 o
   1   7  12      103.97      185.62    115.97 o
  -1  -3  13     3233.66     3538.59    208.47 o
   0  -3  13       50.41      149.76    133.96 o
   1  -3  13     1653.09     1704.97    131.17 o
  -2  -2  13     1402.82     1549.13    183.80 o
  -1  -2  13        5.87      167.95    134.36 o
   0  -2  13      340.63      416.72    130.62 o
   1  -2  13       42.62        9.23    100.28 o
  -2  -1  13      559.85      530.93    144.29 o
  -1  -1  13      518.46      505.86    148.82 o
   0  -1  13      110.00      499.02    183.35 o
   1  -1  13      582.73      762.22    142.52 o
   2  -1  13      257.21      233.48    143.04 o
  -2   2  13     1073.04      780.09    239.48 o
  -1   2  13       36.55       83.27    103.77 o
   0   2  13     3295.36     2967.36    161.32 o
   1   2  13      850.85      761.65    127.77 o
   2   2  13      273.55      266.03    121.35 o
  -1   3  13      365.41      259.84    146.16 o
   0   3  13      834.33      921.80    115.23 o
   1   3  13      805.06      938.42    301.56 o
   2   3  13        1.58        6.04     35.93 o
  -1   4  13     1367.41     1463.44    129.67 o
   0   4  13     1808.85     2061.48    163.36 o
   1   4  13        0.11       40.13    126.20 o
 
